# Supplementary material for: The impact of demonstration plots on improved agricultural input purchase in Tanzania: Implications for policy and practice
Source: PLoS One. 2021 Jan 15;16(1):e0243896. doi: 10.1371/journal.pone.0243896 (PMC7810322; doi:10.1371/journal.pone.0243896)
Supplement: S1 Data — (CSV) [file pone.0243896.s002.csv]

nafaka_demo_small_pack	nafaka_ar_plots	improved_inputs	hh_head_education_rank	hh_head_gender	hh_head_youth	hh_size	tlu	lnfarmsize_ha	improved_water_source	own_phone	rain201617	type_road5	means_transport_bike	belong_farmer_group	belong_lending	zone_one	farmsize_ha	wealth_index	districts1	districts2	districts4
0												0
1	1	0	2	0	0	4	.079999998	.96269482	1	1	485	0	0	0	0	1	1.618744	-2.681067	0	0	0
1	1	0	2	1	0	6	.86000001	1.2320108	1	1	485	0	0	0	0	1	2.4281161	-1.0037473	0	0	0
1	1	0	2	1	1	3	0	.79482704	1	1	485	0	0	0	0	1	1.214058	-1.0037473	0	0	0
1	1	0	0	1	0	3	0	1.4439707	1	0	485	0	0	0	0	1	3.237488	-.12442931	0	0	0
1	1	0	0	1	1	2	0	1.106392	1	1	485	0	0	0	0	1	2.0234301	-1.0037473	0	0	0
0	1	0	2	1	0	7	.1	1.106392	1	1	485	0	0	0	0	1	2.0234301	-1.2968534	0	0	0
1	1	0	1	1	1	5	.07	1.6187663	1	1	485	0	0	0	0	1	4.0468602	1.1063969	0	0	0
1	1	0	0	0	0	3	.69999999	.79482704	1	0	485	0	0	0	1	1	1.214058	-.71064138	0	0	0
1	1	0	3	1	1	3	0	1.1229848	1	1	485	0	1	0	0	1	2.0740159	1.1063969	0	0	0
0	1	1	2	1	1	5	.050000001	1.106392	1	1	485	0	0	0	0	1	2.0234301	-.45793444	0	0	0
1	1	0	2	0	1	4	.1	1.2320108	1	1	485	0	0	0	1	1	2.4281161	.39383146	0	0	0
0	0	0	2	1	0	3	.1	1.3435961	1	1	485	0	1	0	0	1	2.8328021	-.71064138	0	0	0
1	1	0	0	1	0	2	0	.59297985	1	0	485	0	0	0	0	1	.80937201	-1.2968534	0	0	0
1	1	0	0	1	0	2	.16	.79482704	1	0	485	0	0	1	0	1	1.214058	-.71064138	0	0	0
0	1	0	0	0	0	3	0	.79482704	1	0	485	0	0	1	0	1	1.214058	-2.1357725	0	0	0
1	1	0	4	1	0	4	.050000001	1.6958992	1	1	485	0	0	0	0	1	4.4515462	-1.5495603	0	0	0
1	1	0	2	1	0	6	2.8699999	2.2075841	1	1	485	0	1	0	0	1	8.0937204	-2.8808265	0	0	0
1	1	0	0	0	0	6	.14	1.106392	1	0	450.44	0	1	0	0	1	2.0234301	-2.0419075	0	0	0
0	1	0	0	1	1	4	7.3499999	1.4439707	1	1	450.44	0	0	0	0	1	3.237488	-.58428788	0	0	0
0	0	0	0	1	0	4	0	.3398138	1	0	450.44	0	0	0	0	1	.404686	-2.3350136	0	0	0
1	1	0	2	1	0	6	0	2.1620617	1	1	450.44	0	0	0	0	1	7.689034	.98004347	0	0	0
0	0	0	2	1	0	4	.80000001	2.0115609	1	1	483.87	0	1	0	0	1	6.4749761	1.2785883	0	0	0
0	0	0	2	1	0	9	17.299999	1.4439707	1	1	483.87	0	1	0	0	1	3.237488	-.71064138	0	0	0
0	0	1	2	1	0	10	0	1.9559015	1	1	483.87	0	0	0	0	1	6.0702901	-.71064138	0	0	0
0	0	1	3	1	1	5	.2	1.3435961	1	1	483.87	0	1	0	1	1	2.8328021	-1.0037473	0	0	0
0	0	0	2	1	0	3	.029999999	.79482704	1	1	483.87	0	0	0	1	1	1.214058	-2.0419075	0	0	0
0	0	0	0	0	0	1	0	.6989876	1	1	483.87	0	0	0	0	1	1.0117151	-2.3879611	0	0	0
0	0	0	2	0	0	5	0	1.106392	1	0	483.87	0	1	0	0	1	2.0234301	-.71064138	0	0	0
0	0	0	2	1	0	9	0	1.3435961	1	1	483.87	0	0	0	0	1	2.8328021	2.9564261	0	0	0
0	0	0	2	1	1	2	0	1.106392	1	1	483.87	0	0	0	0	1	2.0234301	-1.2968534	0	0	0
0	0	0	3	1	0	12	.63999999	3.0167561	1	1	483.87	0	1	0	1	1	19.424929	.85369003	0	0	0
0	0	1	6	1	1	6	0	1.2320108	1	1	483.87	0	0	0	0	1	2.4281161	-.025628027	0	0	0
0	0	0	0	1	0	3	.029999999	1.106392	1	1	483.87	0	1	0	0	1	2.0234301	-.71064138	0	0	0
0	0	1	2	1	0	3	3.5	1.2320108	1	1	483.87	0	1	0	0	1	2.4281161	-1.0037473	0	0	0
0	0	0	1	1	0	6	0	.59297985	1	0	483.87	0	0	0	0	1	.80937201	-.58428788	0	0	0
0	0	0	2	1	1	4	.039999999	.59297985	1	1	483.87	0	1	0	0	1	.80937201	-1.2968534	0	0	0
0	0	0	2	1	1	3	0	1.6187663	1	1	483.87	0	0	0	0	1	4.0468602	-.71064138	0	0	0
0	0	0	0	1	0	2	0	.96269482	1	0	483.87	0	0	0	0	1	1.618744	-2.0419075	0	0	0
0	0	0	1	1	0	7	.75999999	.79482704	1	1	483.87	0	0	1	0	1	1.214058	-.41753533	0	0	0
0	0	0	2	1	0	6	.2	1.2320108	1	1	483.87	0	1	0	1	1	2.4281161	-1.0037473	0	0	0
0	0	0	4	1	0	4	.14	1.2320108	1	1	483.87	0	1	0	0	1	2.4281161	2.8300726	0	0	0
0	0	0	1	1	0	8	11.85	1.8969606	1	1	537.58002	0	1	1	0	1	5.6656041	-1.0037473	0	0	0
0	0	0	2	1	0	6	.95999998	2.408489	1	1	537.58002	0	1	0	0	1	10.11715	-.71064138	0	0	0
0	0	0	2	1	0	7	6.8000002	2.114368	1	1	537.58002	0	0	0	1	1	7.284348	-.41753533	0	0	0
0	0	0	2	1	1	3	.059999999	.96269482	1	1	537.58002	0	0	0	0	1	1.618744	-1.0037473	0	0	0
0	0	0	2	0	0	5	.07	.6989876	1	1	537.58002	0	0	0	0	1	1.0117151	-.57144094	0	0	0
0	0	0	0	1	0	10	0	1.2320108	1	0	537.58002	0	1	0	0	1	2.4281161	-1.0037473	0	0	0
0	0	0	2	0	0	5	0	.59297985	1	0	537.58002	0	0	0	0	1	.80937201	-.71064138	0	0	0
0	0	0	1	1	1	7	0	.96269482	1	1	537.58002	0	0	0	0	1	1.618744	-.71064138	0	0	0
0	0	0	2	1	1	4	0	1.2320108	1	1	537.58002	0	0	0	0	1	2.4281161	-2.1357725	0	0	0
0	0	0	0	1	0	6	6	1.6187663	1	1	537.58002	0	0	0	0	1	4.0468602	.26747799	0	0	0
0	0	0	2	1	1	5	3.4000001	1.3435961	1	1	537.58002	0	0	0	0	1	2.8328021	-.71064138	0	0	0
0	0	0	0	1	1	4	10.599999	1.6187663	1	0	562.77002	0	1	0	0	1	4.0468602	-1.2968534	0	0	0
0	0	0	0	1	0	9	2.4200001	1.3435961	1	1	562.77002	0	1	0	0	1	2.8328021	-1.2968534	0	0	0
0	0	0	2	1	0	9	9.1300001	1.1711726	0	1	562.77002	0	1	0	0	1	2.2257731	-1.1734253	0	0	0
0	0	0	0	1	1	4	0	.96269482	1	0	562.77002	0	0	0	0	1	1.618744	-1.8426664	0	0	0
0	0	0	0	1	1	6	6	1.106392	1	1	562.77002	0	1	0	0	1	2.0234301	-1.0037473	0	0	0
0	0	0	0	1	0	4	.1	1.6187663	1	0	562.77002	0	0	0	0	1	4.0468602	-2.8808265	0	0	0
0	0	0	0	1	1	2	.14	1.2320108	1	1	562.77002	0	0	0	0	1	2.4281161	-.71064138	0	0	0
0	0	0	0	1	0	6	5.9200001	1.9559015	1	0	562.77002	0	0	0	0	1	6.0702901	-1.0037473	0	0	0
0	0	0	0	0	0	5	.02	.96269482	1	1	562.77002	0	0	0	0	1	1.618744	-1.0037473	0	0	0
0	0	0	1	1	0	5	15	2.5757051	1	0	562.77002	0	1	0	0	1	12.14058	-.71064138	0	0	0
0	0	0	2	1	0	7	0	1.2320108	1	1	426.51001	0	0	0	0	1	2.4281161	-.71064138	0	0	0
0	0	0	2	1	0	6	1.36	1.2320108	1	1	426.51001	0	0	0	0	1	2.4281161	-.025628027	0	0	0
0	0	0	2	1	1	3	.16	2.2075841	1	1	426.51001	0	0	0	0	1	8.0937204	-.71064138	0	0	0
0	0	0	2	1	0	7	0	.96269482	1	1	426.51001	0	1	0	0	1	1.618744	.16867672	0	0	0
0	0	0	2	1	0	1	.11	1.3435961	1	0	426.51001	0	0	1	0	1	2.8328021	-.31873405	0	0	0
0	0	0	2	1	0	5	2.5	1.7675065	1	1	426.51001	0	1	0	0	1	4.8562322	.59357494	0	0	0
0	0	0	2	1	1	4	0	1.6187663	1	1	426.51001	0	0	0	0	1	4.0468602	.26747799	0	0	0
0	0	0	2	1	0	7	0	.96269482	0	1	426.51001	0	1	0	0	1	1.618744	.097800039	0	0	0
0	0	1	2	1	0	5	.059999999	.96269482	0	1	426.51001	0	1	0	0	1	1.618744	-1.4665314	0	0	0
0	0	0	2	1	0	5	.28	1.8969606	1	1	426.51001	0	1	0	0	1	5.6656041	1.6980478	0	0	0
0	0	0	2	1	0	6	.1	1.6187663	1	1	426.51001	0	1	0	0	1	4.0468602	-.29118189	0	0	0
0	0	0	0	0	0	3	0	.59297985	0	0	426.51001	0	0	0	0	1	.80937201	-1.1734253	0	0	0
0	0	0	2	0	0	5	0	.59297985	0	0	426.51001	0	0	0	0	1	.80937201	-2.2115855	0	0	0
0	0	0	2	0	0	6	0	.79482704	1	0	426.51001	0	0	0	0	1	1.214058	-2.0419075	0	0	0
0	0	1	2	1	0	2	.5	1.6187663	1	1	426.51001	0	1	1	0	1	4.0468602	1.9911538	0	0	0
0	0	0	2	1	1	3	0	.79482704	0	1	426.51001	0	0	0	0	1	1.214058	-1.4665314	0	0	0
0	0	0	2	1	1	5	0	.96269482	1	0	426.51001	0	1	0	0	1	1.618744	-1.0037473	0	0	0
0	0	0	2	1	0	6	19.700001	3.0556178	1	1	426.51001	0	1	0	0	1	20.234301	1.8189625	0	0	0
0	0	0	2	0	0	6	0	.6989876	0	0	426.51001	0	0	0	0	1	1.0117151	-1.1734253	0	0	0
0	0	0	2	1	1	3	0	.79482704	1	1	426.51001	0	0	0	0	1	1.214058	.39383146	0	0	0
0	0	0	2	1	0	11	10.2	2.2075841	1	1	432.79999	0	1	0	0	1	8.0937204	2.2842598	0	0	0
1	1	0	2	1	0	5	.15000001	.47438714	1	1	930.06	0	1	1	0	1	.60702902	-1.2968534	0	0	1
1	1	0	2	1	1	4	.16	1.9559015	1	1	1076.89	0	1	0	1	1	6.0702901	-1.0037473	0	0	1
1	1	1	2	1	0	6	.029999999	1.9559015	1	1	958.78003	0	0	0	0	1	6.0702901	-2.0419075	0	0	1
1	1	0	2	0	0	6	.80000001	2.0115609	1	1	958.78003	0	1	0	1	1	6.4749761	-.41753533	0	0	1
0	0	0	1	1	0	9	.51999998	1.6187663	0	1	958.78003	0	1	0	0	1	4.0468602		0	0	1
0	0	0	1	1	0	7	.039999999	1.6187663	1	1	930.06	0	0	0	0	1	4.0468602	-.025628027	0	0	1
0	0	0	2	1	1	7	15.57	1.7675065	1	1	930.06	0	1	0	0	1	4.8562322	-1.0037473	0	0	1
0	0	0	2	0	0	7	1.48	1.2320108	1	1	930.06	0	1	0	0	1	2.4281161		0	0	1
1	1	1	2	0	0	9	.029999999	.79482704	1	1	930.06	0	0	0	1	1	1.214058	-2.0419075	0	0	1
1	1	0	2	1	0	6	.31999999	.96269482	1	0	930.06	0	1	1	1	1	1.618744	-1.7488016	0	0	1
1	1	0	2	0	0	2	.49000001	2.0115609	1	1	930.06	0	0	0	1	1	6.4749761	-.71064138	0	0	1
1	1	1	2	0	0	6	.059999999	1.7675065	1	1	930.06	0	0	0	1	1	4.8562322	-1.2968534	0	0	1
0	0	0	2	0	0	6	0	.3398138	1	0	930.06	0	0	0	0	1	.404686	-2.0419075	0	0	1
0	0	0	2	1	0	1	0	.59297985	1	0	930.06	0	0	0	0	1	.80937201	-2.0419075	0	0	1
1	1	1	1	1	0	5	9.7799997	2.408489	1	1	930.06	0	1	1	0	1	10.11715	2.2842598	0	0	1
0	0	0	3	0	1	3	2.4199998	.79482704	1	1	930.06	0	0	0	0	1	1.214058	-1.0037473	0	0	1
0	1	0	2	1	0	8	.079999998	2.408489	1	1	930.06	0	1	0	1	1	10.11715	-1.0037473	0	0	1
0	0	0	2	1	0	4	.25999999	.18427216	1	1	930.06	0	0	1	0	1	.202343	-1.7488016	0	0	1
1	1	0	2	1	1	5	.93000001	1.106392	1	1	930.06	0	1	1	0	1	2.0234301	-.31873405	0	0	1
1	1	0	4	0	1	6	.14	.79482704	1	1	930.06	0	0	1	0	1	1.214058	-2.0419075	0	0	1
1	1	0	2	1	0	10	8.6499996	1.9559015	1	1	930.06	0	0	1	0	1	6.0702901	1.8648003	0	0	1
0	0	0	2	1	0	9	.80000001	.79482704	1	1	930.06	0	0	0	0	1	1.214058	-.12442931	0	0	1
1	1	0	2	0	0	3	.11	.59297985	1	1	930.06	0	0	1	0	1	.80937201	-3.0271206	0	0	1
1	1	0	2	0	0	3	0	.79482704	1	1	930.06	0	0	1	0	1	1.214058	-2.3350136	0	0	1
1	1	0	0	0	0	4	28.799999	.79482704	1	0	958.78003	0	0	0	0	1	1.214058	-2.3350136	0	0	1
0	0	0	1	1	0	3	.1	.79482704	1	1	958.78003	0	0	0	0	1	1.214058	-.58428788	0	0	1
1	1	1	1	0	0	7	1.9	1.106392	1	1	958.78003	0	0	0	1	1	2.0234301	-2.0419075	0	0	1
1	1	1	0	0	0	7	290.20001	3.7249365	1	1	958.78003	0	0	0	0	1	40.468601	-1.1625896	0	0	1
1	1	0	2	0	0	6	.43000001	.47438714	1	1	958.78003	0	0	0	0	1	.60702902	-.31873405	0	0	1
1	1	0	2	1	0	7	.38999999	.96269482	1	1	958.78003	0	0	1	0	1	1.618744	-1.2968534	0	0	1
1	1	0	2	1	0	4	.050000001	1.106392	1	1	958.78003	0	0	0	1	1	2.0234301	-2.0419075	0	0	1
0	0	0	0	0	0	5	.02	.59297985	1	1	958.78003	0	0	0	0	1	.80937201	-2.0419075	0	0	1
1	1	1	1	1	0	7	.050000001	1.9559015	1	1	958.78003	0	0	0	0	1	6.0702901	-2.0419075	0	0	1
0	0	0	0	0	0	7	.02	.59297985	1	0	958.78003	0	0	0	1	1	.80937201	-2.0419075	0	0	1
0	0	0	2	1	0	6	.059999999	.96269482	1	1	958.78003	0	1	0	0	1	1.618744	-2.0419075	0	0	1
0	0	0	2	1	0	6	.15000001	.79482704	1	1	958.78003	0	0	0	0	1	1.214058	.26747799	0	0	1
1	1	0	2	0	0	5	.1	1.106392	1	1	958.78003	0	0	0	0	1	2.0234301	-1.2968534	0	0	1
1	1	0	2	1	0	7	.15000001	1.106392	1	1	958.78003	0	0	1	0	1	2.0234301	-.71064138	0	0	1
1	1	0	4	1	0	5	.07	.59297985	1	1	958.78003	0	1	0	1	1	.80937201	.26747799	0	0	1
1	1	1	3	0	0	5	.15000001	1.4439707	1	1	958.78003	0	0	0	0	1	3.237488	-2.0419075	0	0	1
1	1	0	2	1	0	5	.13	1.106392	1	1	471.66	0	0	0	0	1	2.0234301	-1.2968534	0	0	0
0	0	1	0	1	0	3	0	3.2300594	1	1	1064.35	0	1	0	0	1	24.28116	-1.6224482	0	0	1
1	1	1	2	1	0	6	1.75	1.106392	1	1	1064.35	0	1	1	1	1	2.0234301	-2.0419075	0	0	1
1	1	1	2	1	0	5	2.3	1.4439707	1	1	1064.35	0	1	0	0	1	3.237488	.29503018	0	0	1
1	1	0	2	1	0	5	.1	.79482704	1	1	499.25	0	1	0	1	1	1.214058	-.58428788	0	0	0
1	1	0	2	1	1	4	0	1.2320108	1	1	499.25	0	1	0	0	1	2.4281161	-.71064138	0	0	0
1	1	0	2	1	0	6	.31999999	1.106392	1	1	499.25	0	1	1	0	1	2.0234301	-.58428788	0	0	0
1	1	1	2	1	0	5	.029999999	.96269482	1	1	471.66	0	1	0	0	1	1.618744	-1.5495603	0	0	0
1	1	0	1	1	1	1	.14	.6989876	1	1	1064.35	0	0	0	0	1	1.0117151	-2.0419075	0	0	1
0	1	0	2	1	1	4	.039999999	.79482704	1	1	499.25	0	0	0	0	1	1.214058	-.31873405	0	0	0
0	1	0	0	1	1	3	.039999999	.96269482	1	1	471.66	0	0	0	0	1	1.618744	-1.8426664	0	0	0
1	1	0	1	0	0	5	0	.96269482	1	1	471.66	0	0	0	1	1	1.618744	-1.8426664	0	0	0
0	1	0	2	1	0	5	.2	1.4439707	1	1	471.66	0	1	0	0	1	3.237488	-1.0037473	0	0	0
1	1	0	2	1	0	6	0	1.9559015	1	1	499.25	0	0	0	0	1	6.0702901	1.5716943	0	0	0
0	1	0	1	0	0	6	.029999999	1.106392	1	0	499.25	0	1	0	0	1	2.0234301	-.71064138	0	0	0
0	0	1	2	1	0	6	0	.88227928	1	1	1064.35	0	0	0	0	1	1.416401	-2.0419075	0	0	1
0	0	0	1	0	0	5	.07	.47438714	1	1	1064.35	0	0	1	0	1	.60702902	-2.0419075	0	0	1
1	1	0	2	1	0	8	0	1.9559015	1	1	499.25	0	1	0	0	1	6.0702901	-.41753533	0	0	0
1	1	0	2	1	0	3	.07	1.3435961	1	1	499.25	0	0	0	1	1	2.8328021	.52018487	0	0	0
0	0	0	2	1	0	2	.15000001	1.106392	1	1	1064.35	0	1	1	0	1	2.0234301	.68693745	0	0	1
0	1	0	2	1	0	6	33.599998	3.2300594	1	1	499.25	0	1	0	0	1	24.28116	.26747799	0	0	0
0	0	0	4	1	0	8	0	.79482704	1	1	1064.35	0	1	1	0	1	1.214058	-1.3293421	0	0	1
0	0	1	4	1	1	3	0	.88227928	1	1	1064.35	0	0	1	0	1	1.416401	.0019241442	0	0	1
0	0	0	2	1	1	7	.30000001	1.9559015	1	1	1064.35	0	1	0	0	1	6.0702901	-1.728343	0	0	1
0	1	0	2	1	0	7	.40000001	1.2320108	1	1	1064.35	0	1	0	1	1	2.4281161	-1.7488016	0	0	1
0	0	0	2	1	0	7	1.5	2.114368	1	1	1064.35	0	1	0	0	1	7.284348	1.2731495	0	0	1
0	0	0	2	1	0	9	.40000001	.96269482	1	1	1064.35	0	1	0	0	1	1.618744	.0019241442	0	0	1
0	1	0	2	1	1	5	11.6	1.7675065	1	1	499.25	0	0	0	0	1	4.8562322	-.025628027	0	0	0
1	1	0	2	1	0	7	0	.79482704	1	1	1064.35	0	1	1	0	1	1.214058	-1.3293421	0	0	1
1	1	0	2	1	0	8	15.5	1.6187663	1	1	471.66	0	1	0	0	1	4.0468602	1.5716943	0	0	0
0	1	0	2	0	0	6	.2	1.106392	1	1	499.25	0	0	0	0	1	2.0234301	-1.0037473	0	0	0
1	1	0	2	1	1	3	.02	1.106392	1	1	499.25	0	0	0	0	1	2.0234301	-.71064138	0	0	0
0	1	0	2	1	0	3	.55000001	1.1711726	1	1	1064.35	0	1	1	0	1	2.2257731	-.64432883	0	0	1
1	1	1	2	1	0	6	.34	1.106392	1	1	499.25	0	1	0	1	1	2.0234301	-.71064138	0	0	0
0	0	0	2	1	0	7	.47999999	.59297985	1	1	1064.35	0	1	0	1	1	.80937201	-1.0037473	0	0	1
1	1	0	2	1	0	4	.029999999	1.6187663	1	1	499.25	0	0	0	0	1	4.0468602	.98004347	0	0	0
0	0	1	2	1	1	4	.11	.96269482	1	1	1064.35	0	0	0	0	1	1.618744	-.71064138	0	0	1
1	1	0	1	1	0	6	7.8800001	1.106392	1	1	1064.35	0	0	0	0	1	2.0234301	.29503018	0	0	1
0	0	0	2	1	1	3	9	1.3435961	1	1	453.72	0	1	0	0	1	2.8328021	-.31873405	0	0	0
0	0	0	2	1	0	7	0	2.2075841	1	1	453.72	0	1	0	0	1	8.0937204	.98004347	0	0	0
0	0	0	2	1	0	7	.059999999	1.7675065	1	1	453.72	0	1	0	0	1	4.8562322	-.12442931	0	0	0
0	0	0	1	1	0	6	0	1.106392	1	0	453.72	0	0	0	0	1	2.0234301	.59357494	0	0	0
0	0	0	2	1	1	3	.059999999	1.2320108	1	1	453.72	0	1	0	0	1	2.4281161	-.71064138	0	0	0
0	0	0	2	1	0	6	.66000003	2.2075841	1	0	453.72	0	0	1	0	1	8.0937204	-1.2564542	0	0	0
0	0	0	2	1	0	8	.039999999	1.6187663	1	0	453.72	0	0	0	0	1	4.0468602	-1.0037473	0	0	0
0	0	0	3	0	1	1	0	1.6187663	1	1	453.72	0	0	0	1	1	4.0468602	-1.0037473	0	0	0
0	0	0	0	1	0	4	7.6500001	.96269482	1	0	453.72	0	1	0	0	1	1.618744	-.41753533	0	0	0
0	0	0	2	1	0	5	17.9	2.5757051	1	1	453.72	0	1	1	1	1	12.14058	.98004347	0	0	0
0	0	0	2	1	1	5	3.96	2.114368	1	1	453.72	0	1	0	0	1	7.284348	.59357494	0	0	0
0	0	0	2	1	0	10	2.8799999	1.6187663	0	1	453.72	0	0	0	0	1	4.0468602	-.75396585	0	0	0
0	0	0	2	1	1	4	0	1.2320108	1	1	453.72	0	1	0	0	1	2.4281161	1.5716943	0	0	0
0	0	0	3	1	0	6	.15000001	1.2320108	1	1	453.72	0	1	0	1	1	2.4281161	1.9911538	0	0	0
0	0	0	2	0	0	5	.21000001	.96269482	0	1	453.72	0	0	0	1	1	1.618744	-1.1734253	0	0	0
0	0	0	2	1	0	7	.46000001	1.2320108	1	1	453.72	0	1	0	0	1	2.4281161	-1.0037473	0	0	0
0	0	0	2	1	0	4	14.83	1.106392	0	1	453.72	0	0	0	0	1	2.0234301	-1.1734253	0	0	0
0	0	0	0	1	0	7	.40000001	1.106392	1	1	453.72	0	1	0	0	1	2.0234301	-1.2968534	0	0	0
0	0	0	3	1	0	7	0	1.4439707	1	1	453.72	0	1	0	1	1	3.237488	-.71064138	0	0	0
0	0	0	0	1	1	4	15.04	2.7452621	1	1	453.72	0	1	0	0	1	14.568696	.68693745	0	0	0
1	1	0	2	1	0	7	0	.79482704	1	1	1225.91	0	1	1	1	1	1.214058	-1.0037473	0	0	1
1	1	1	0	0	0	4	0	.59297985	1	1	1225.91	0	0	0	1	1	.80937201	-1.0037473	0	0	1
1	1	0	2	1	0	5	.22	.79482704	1	1	1225.91	0	1	1	1	1	1.214058	-1.0037473	0	0	1
1	1	0	2	0	1	2	0	.59297985	1	1	1225.91	0	0	0	1	1	.80937201	-2.3350136	0	0	1
1	1	1	1	0	0	10	0	.79482704	1	1	1225.91	0	0	0	0	1	1.214058	-2.0419075	0	0	1
0	0	0	2	1	0	5	.80000001	.96269482	1	1	1339.75	0	0	0	1	1	1.618744	-.41753533	0	0	1
1	1	0	2	1	0	8	1.0599999	1.4439707	1	1	1225.91	0	1	0	1	1	3.237488	-.71064138	0	0	1
1	1	0	2	1	0	10	.07	.59297985	1	1	1225.91	0	1	1	0	1	.80937201	-2.0419075	0	0	1
1	1	0	2	1	0	5	0	1.5351828	1	1	1225.91	0	1	0	1	1	3.642174	-1.7488016	0	0	1
1	1	0	2	1	0	4	.54000002	.79482704	1	1	1225.91	0	1	0	1	1	1.214058	.95249134	0	0	1
1	1	0	2	1	0	7	0	1.3435961	1	1	1225.91	0	1	1	0	1	2.8328021	.26747799	0	0	1
0	0	0	2	1	1	7	.62	1.106392	1	1	1339.75	0	0	0	1	1	2.0234301	.68693745	0	0	1
1	1	1	2	0	0	6	2.0699999	2.114368	1	1	1225.91	0	1	1	1	1	7.284348	.98004347	0	0	1
0	1	0	2	0	1	5	0	.79482704	1	1	1225.91	0	0	0	1	1	1.214058	-1.0037473	0	0	1
1	1	1	2	0	0	7	0	.79482704	1	1	1225.91	0	0	1	0	1	1.214058	-1.0037473	0	0	1
1	1	0	2	1	0	7	.090000004	.59297985	1	1	1225.91	0	1	0	1	1	.80937201	-1.0037473	0	0	1
0	0	0	2	1	0	4	0	.3398138	1	1	1225.91	0	1	0	0	1	.404686	-1.0037473	0	0	1
1	1	1	2	1	0	5	.2	.79482704	1	1	1225.91	0	1	1	0	1	1.214058	-.71064138	0	0	1
1	1	0	2	0	0	5	.029999999	1.9559015	1	0	1225.91	0	0	0	1	1	6.0702901	-1.0037473	0	0	1
0	0	0	2	0	0	7	.13	.59297985	1	1	1339.75	0	0	0	0	1	.80937201	.98004347	0	0	1
1	1	0	2	1	0	5	0	.59297985	1	1	1225.91	0	1	1	0	1	.80937201	-1.2968534	0	0	1
1	1	0	2	0	1	3	.22	.59297985	1	1	1225.91	0	0	0	0	1	.80937201	-1.2968534	0	0	1
1	1	0	2	1	0	6	0	.96269482	1	0	1225.91	0	0	1	1	1	1.618744	-2.3350136	0	0	1
0	0	0	2	1	0	3	.98000002	1.6187663	1	1	1339.75	0	0	0	1	1	4.0468602	.16867672	0	0	1
0	0	0	2	1	0	6	.68000001	.96269482	1	1	1339.75	0	0	0	0	1	1.618744	-2.0419075	0	0	1
0	0	0	2	1	0	9	.25	.79482704	1	1	1339.75	0	0	1	0	1	1.214058	-.29118189	0	0	1
0	0	0	2	0	0	2	0	.3398138	1	1	1339.75	0	0	0	0	1	.404686	-1.2968534	0	0	1
0	0	0	2	1	0	9	.30000001	1.106392	1	1	1339.75	0	0	0	0	1	2.0234301	-1.2968534	0	0	1
0	0	0	2	1	1	4	.2	.3398138	1	1	1339.75	0	0	0	0	1	.404686	-.29118189	0	0	1
0	0	0	1	1	0	11	0	.79482704	1	1	1339.75	0	0	0	0	1	1.214058	-.71064138	0	0	1
0	0	0	1	1	0	2	0	.47438714	1	0	1339.75	0	0	0	0	1	.60702902	-2.3350136	0	0	1
0	0	0	2	1	1	4	.2	.47438714	1	1	1339.75	0	0	0	0	1	.60702902	-.8773939	0	0	1
0	0	0	2	1	1	4	0	.3398138	1	1	1339.75	0	0	0	0	1	.404686	-.8773939	0	0	1
0	0	0	2	1	0	5	.2	.79482704	1	1	1339.75	0	0	0	0	1	1.214058	-1.0037473	0	0	1
0	0	0	2	1	1	4	0	0	1	1	1339.75	0	0	0	0	1	0	-.58428788	0	0	1
0	0	0	2	1	0	5	.079999998	1.106392	1	1	1339.75	0	0	0	0	1	2.0234301	-.29118189	0	0	1
0	0	0	1	0	0	7	.70000005	.96269482	1	1	1339.75	0	0	0	1	1	1.618744	-.71064138	0	0	1
0	0	0	3	0	0	5	.2	.79482704	1	1	1339.75	0	0	1	0	1	1.214058	-.29118189	0	0	1
0	0	0	2	0	0	6	.44	.96269482	1	1	1339.75	0	0	0	0	1	1.618744	.0019241442	0	0	1
0	0	0	2	1	0	3	.02	1.6187663	0	1	1133.1899	0	0	1	0	1	4.0468602	-.8803193	0	0	1
0	0	0	0	1	0	7	.02	.96269482	0	0	1133.1899	0	0	0	0	1	1.618744	-2.2115855	0	0	1
0	0	0	2	1	0	5	0	1.106392	0	1	1133.1899	0	0	0	0	1	2.0234301	-1.1734253	0	0	1
0	0	1	2	1	0	4	.090000004	1.7675065	0	1	1133.1899	0	1	0	0	1	4.8562322	.097800039	0	0	1
0	0	0	0	1	0	8	.17	1.106392	0	0	1133.1899	0	0	0	0	1	2.0234301	.78281337	0	0	1
0	0	0	2	1	0	5	.2	.79482704	0	1	1133.1899	0	0	0	0	1	1.214058	-.8803193	0	0	1
0	0	0	2	1	0	6	.059999999	.79482704	0	1	1133.1899	0	0	0	0	1	1.214058	-.58721328	0	0	1
0	0	0	2	0	1	4	0	.59297985	0	1	1133.1899	0	0	0	1	1	.80937201	-1.1734253	0	0	1
0	0	0	2	1	0	6	.059999999	.79482704	0	1	1133.1899	0	0	0	0	1	1.214058	-.8803193	0	0	1
0	0	0	2	1	0	7	.40000001	.96269482	0	1	1133.1899	0	0	0	1	1	1.618744	-1.4665314	0	0	1
0	0	0	2	1	0	6	.25	.79482704	0	1	1133.1899	0	0	0	1	1	1.214058	-.58721328	0	0	1
0	0	0	2	1	0	12	0	.96269482	0	1	1133.1899	0	0	0	0	1	1.618744		0	0	1
0	0	0	2	1	1	4	.02	.79482704	1	1	1133.1899	0	0	0	0	1	1.214058	.85369003	0	0	1
0	0	0	2	1	1	3	0	.59297985	0	1	1133.1899	0	0	0	0	1	.80937201	-2.2115855	0	0	1
0	0	0	2	1	0	7	0	1.5351828	1	1	1133.1899	0	0	0	1	1	3.642174	-.71064138	0	0	1
0	0	0	2	1	0	4	0	.59297985	0	1	1133.1899	0	0	0	0	1	.80937201	-1.1734253	0	0	1
0	0	0	4	1	0	4	.059999999	.96269482	0	1	1133.1899	0	0	0	0	1	1.618744	.097800039	0	0	1
0	0	0	2	1	0	8	.02	.6989876	0	1	1133.1899	0	0	0	0	1	1.0117151	-1.4665314	0	0	1
0	0	0	2	1	0	6	.059999999	.59297985	0	0	1133.1899	0	0	0	0	1	.80937201	-.29410726	0	0	1
0	0	0	2	1	0	3	0	.59297985	0	0	1133.1899	0	0	0	0	1	.80937201	-1.4665314	0	0	1
0	0	0	4	1	1	3	.2	.59297985	0	1	1265.6899	0	0	0	1	1	.80937201	2.1803923	0	0	1
0	0	0	2	1	1	4	.029999999	.6989876	0	1	1265.6899	0	0	0	0	1	1.0117151	-.8803193	0	0	1
0	0	0	0	1	0	7	5.8899999	.59297985	0	1	1265.6899	0	0	0	1	1	.80937201	-.8803193	0	0	1
0	0	0	0	0	0	9	.039999999	.59297985	1	1	1265.6899	0	1	0	1	1	.80937201	-1.0037473	0	0	1
0	0	0	2	1	1	7	.1	.59297985	1	1	1265.6899	0	0	0	0	1	.80937201	-.71064138	0	0	1
0	0	0	0	1	1	3	.050000001	.88227928	0	1	1265.6899	0	0	0	1	1	1.416401	-1.4665314	0	0	1
0	0	0	2	1	0	4	1.7	.59297985	0	1	1265.6899	0	1	0	1	1	.80937201	-.8803193	0	0	1
0	0	0	2	1	1	6	.050000001	.79482704	1	1	1265.6899	0	0	0	0	1	1.214058	-.41753533	0	0	1
0	0	0	0	1	1	6	.2	.79482704	1	1	1265.6899	0	0	0	1	1	1.214058	-.41753533	0	0	1
0	0	1	2	1	0	6	.039999999	1.1711726	1	1	1265.6899	0	0	0	1	1	2.2257731	-.41753533	0	0	1
0	0	0	0	1	0	5	4.52	1.6958992	1	1	1265.6899	0	0	0	1	1	4.4515462	-.71064138	0	0	1
0	0	0	2	1	0	8	.31999999	.96269482	1	0	1265.6899	0	0	0	0	1	1.618744	-1.0037473	0	0	1
0	0	0	2	0	1	4	.050000001	.3398138	1	1	1265.6899	0	0	0	1	1	.404686	-2.3350136	0	0	1
0	0	0	2	0	0	8	.02	1.5351828	1	1	1265.6899	0	0	0	1	1	3.642174	-1.2968534	0	0	1
0	0	0	4	1	1	3	.2	.59297985	0	1	1265.6899	0	0	0	1	1	.80937201	-1.4665314	0	0	1
0	0	0	2	1	0	4	.039999999	.59297985	1	1	1265.6899	0	0	0	0	1	.80937201	-2.0419075	0	0	1
0	0	0	3	1	1	1	0	.59297985	0	1	1265.6899	0	1	1	1	1	.80937201	-1.4665314	0	0	1
0	0	0	2	1	0	10	0	.79482704	1	1	1265.6899	0	0	0	0	1	1.214058	-1.0037473	0	0	1
0	0	0	2	1	0	5	.0099999998	.79482704	1	1	1265.6899	0	1	1	1	1	1.214058	-.71064138	0	0	1
0	0	0	1	0	0	1	0	.3398138	1	0	1265.6899	0	0	0	0	1	.404686	-1.0037473	0	0	1
0	0	0	2	1	0	6	1.5	.79482704	1	1	998.59998	0	0	0	1	1	1.214058	1.6650568	0	0	1
0	0	0	1	1	0	6	1.03	3.0556178	1	1	998.59998	0	0	0	1	1	20.234301	1.4399021	0	0	1
0	0	0	2	1	0	5	.43000001	.3398138	1	1	998.59998	0	1	0	1	1	.404686	.0019241442	0	0	1
0	0	0	1	0	0	5	.0099999998	.3398138	1	1	998.59998	0	0	0	0	1	.404686	-.29118189	0	0	1
0	0	0	2	0	0	5	.70000005	1.4439707	1	1	998.59998	0	0	0	0	1	3.237488	.26747799	0	0	1
0	0	0	2	1	0	5	0	.96269482	1	1	998.59998	0	0	0	0	1	1.618744	-1.0037473	0	0	1
0	0	0	2	0	0	5	.2	.59297985	1	1	998.59998	0	0	0	1	1	.80937201	-1.0037473	0	0	1
0	0	0	2	1	1	5	.2	.59297985	1	1	998.59998	0	0	0	0	1	.80937201	-1.0037473	0	0	1
0	0	0	2	1	0	5	.1	1.6187663	1	1	998.59998	0	1	0	1	1	4.0468602	-1.0037473	0	0	1
1	1	1	3	0	0	5	.46000001	.96269482	1	1	998.59998	0	0	1	1	1	1.618744	-.58428788	0	0	1
0	0	0	0	0	0	4	0	.79482704	1	1	998.59998	0	0	0	0	1	1.214058	-2.0419075	0	0	1
0	0	0	2	1	1	4	.30000001	.96269482	1	1	998.59998	0	0	0	1	1	1.618744	1.2731495	0	0	1
0	0	0	0	0	0	2	.25	.26506409	1	1	998.59998	0	0	0	0	1	.30351451	1.3591038	0	0	1
0	0	0	0	0	0	5	.45000002	.79482704	1	1	998.59998	0	0	0	1	1	1.214058	.39383146	0	0	1
0	0	0	2	0	0	3	1.64	1.106392	1	1	998.59998	0	0	0	0	1	2.0234301	.98004347	0	0	1
0	0	0	2	0	0	5	0	.79482704	1	1	998.59998	0	0	0	1	1	1.214058	1.2603025	0	0	1
0	0	1	2	1	0	4	2.74	1.2320108	1	1	998.59998	0	0	0	1	1	2.4281161	.68693745	0	0	1
0	0	0	6	1	0	5	.1	1.106392	1	1	998.59998	0	0	0	0	1	2.0234301	-.71064138	0	0	1
0	1	1	2	1	0	3	0		1	1	998.59998	0	0	0	0	1		-1.2968534	0	0	1
0	0	0	2	1	1	5	.12	.59297985	1	0	998.59998	0	0	0	0	1	.80937201	-2.3350136	0	0	1
1	1	0	1	1	0	6	3.8699999	1.6187663	1	0	607.22998	0	1	0	0	1	4.0468602	-.29118189	0	0	0
0	0	0	4	1	1	4	.31999999	1.3435961	0	1	901.40002	0	0	0	0	1	2.8328021	-.48841202	0	0	1
0	0	0	4	1	1	4	0	.47438714	0	1	901.40002	0	0	0	0	1	.60702902	-1.4665314	0	0	1
0	0	0	2	1	0	6	0	1.106392	0	1	901.40002	0	0	0	0	1	2.0234301	-1.1734253	0	0	1
0	0	0	2	1	0	10	1.4	.96269482	0	1	901.40002	0	0	0	0	1	1.618744	-.46085984	0	0	1
0	0	0	2	1	1	4	0	.79482704	0	0	901.40002	0	0	0	0	1	1.214058	-1.4665314	0	0	1
0	0	0	2	1	0	9	.15000001	.96269482	0	1	901.40002	0	0	0	0	1	1.618744	-1.1734253	0	0	1
0	0	0	2	1	1	6	.090000004	1.9559015	0	1	901.40002	0	0	0	0	1	6.0702901	.81036556	0	0	1
0	0	0	2	0	1	4	0	1.106392	0	1	901.40002	0	0	0	0	1	2.0234301	.51725954	0	0	1
0	0	0	0	1	0	6	0	.79482704	0	1	901.40002	0	0	0	0	1	1.214058	-1.1734253	0	0	1
0	0	0	2	1	1	2	0	1.2320108	0	1	901.40002	0	0	0	0	1	2.4281161	-.48841202	0	0	1
0	0	0	2	1	1	2	0	.6989876	0	1	901.40002	0	0	0	0	1	1.0117151	-.19530599	0	0	1
0	0	0	2	0	0	3	0	.59297985	1	0	901.40002	0	0	0	0	1	.80937201	-1.0037473	0	0	1
0	0	0	0	0	0	6	0	.79482704	0	0	901.40002	0	0	0	0	1	1.214058	-2.2115855	0	0	1
0	0	0	2	1	0	2	8.6000004	.96269482	1	0	901.40002	0	0	0	0	1	1.618744	-.025628027	0	0	1
0	0	0	2	1	0	5	0	.79482704	0	0	901.40002	0	0	0	0	1	1.214058	-.19530599	0	0	1
0	0	0	2	1	1	4	.039999999	.79482704	0	0	901.40002	0	0	0	0	1	1.214058	-2.5046916	0	0	1
0	0	0	2	1	0	7	0	1.6187663	0	1	901.40002	0	0	0	0	1	4.0468602	1.1034715	0	0	1
0	0	0	1	1	0	4	50.790001	1.2320108	0	1	901.40002	0	0	0	0	1	2.4281161	-.8803193	0	0	1
0	0	0	2	1	0	2	0	.79482704	0	0	901.40002	0	0	0	0	1	1.214058	-1.4665314	0	0	1
0	0	0	0	0	0	3	2.0999999	.79482704	0	0	901.40002	0	0	0	0	1	1.214058	-1.1734253	0	0	1
1	1	1	0	1	0	7	13.599999	1.2320108	1	1	629.07001	0	0	0	0	1	2.4281161	.39383146	0	0	0
1	1	0	2	1	0	4	18.860001	1.6187663	1	1	629.07001	0	1	1	1	1	4.0468602	-1.0037473	0	0	0
1	1	0	2	1	0	13	2.1399999	1.5351828	1	1	629.07001	0	1	0	1	1	3.642174	-.58428788	0	0	0
1	1	0	2	1	1	2	0	.79482704	1	1	629.07001	0	0	0	0	1	1.214058	-.8773939	0	0	0
1	1	0	0	1	0	10	6.48	1.106392	1	1	629.07001	0	1	0	1	1	2.0234301	-1.0037473	0	0	0
1	1	0	2	1	0	6	2.1499999	1.2320108	1	1	629.07001	0	1	0	0	1	2.4281161	-1.2968534	0	0	0
1	1	1	3	1	0	6	.050000001	.59297985	1	1	629.07001	0	1	0	0	1	.80937201	-.31873405	0	0	0
1	1	1	2	1	0	9	.050000001	1.2320108	1	1	629.07001	0	1	0	0	1	2.4281161	.85369003	0	0	0
1	1	1	0	1	0	10	11.9	1.9559015	1	1	682.45001	0	1	0	0	1	6.0702901	.26747799	0	0	0
1	1	1	6	1	1	4	.15000001	.59297985	1	1	629.07001	0	1	0	1	1	.80937201	.68693745	0	0	0
1	1	1	0	1	0	9	5.1900001	1.106392	1	1	682.45001	0	1	0	0	1	2.0234301	.98004347	0	0	0
0	0	0	2	1	0	6	.2	1.106392	1	1	560.65002	0	1	0	0	1	2.0234301	.26747799	0	0	0
0	0	0	2	0	0	3	0	1.2320108	1	0	560.65002	0	0	0	0	1	2.4281161	-.71064138	0	0	0
0	0	0	2	1	1	3	26.75	2.408489	1	1	560.65002	0	1	0	0	1	10.11715	-.71064138	0	0	0
0	0	0	0	1	1	5	.43000001	1.9559015	1	1	560.65002	0	0	0	0	1	6.0702901	1.5716943	0	0	0
0	0	0	4	1	1	4	.090000004	1.5351828	1	1	560.65002	0	1	0	1	1	3.642174	-.58428788	0	0	0
1	1	0	1	1	1	7	.40000001	.96269482	1	1	629.07001	0	0	0	0	1	1.618744	-1.0037473	0	0	0
0	0	0	2	0	0	4	2.5300002	1.106392	1	1	560.65002	0	0	0	0	1	2.0234301	5.498877	0	0	0
0	0	1	1	0	1	4	.050000001	.79482704	1	0	560.65002	0	0	0	0	1	1.214058	-1.2968534	0	0	0
0	0	0	2	0	1	4	.60000002	.96269482	1	1	560.65002	0	1	0	1	1	1.618744	-1.0037473	0	0	0
0	0	0	2	1	1	4	2.6000001	1.6187663	1	1	560.65002	0	1	0	1	1	4.0468602	-.025628027	0	0	0
0	0	0	0	0	0	2	0	.59297985	1	0	560.65002	0	0	0	0	1	.80937201	-2.0419075	0	0	0
1	1	0	0	1	0	4	0	1.106392	1	0	629.07001	0	0	0	0	1	2.0234301	-.58428788	0	0	0
0	0	1	2	0	0	5	.315	1.3435961	1	1	560.65002	0	0	0	0	1	2.8328021	-.41753533	0	0	0
1	1	0	2	1	0	10	0	1.106392	1	1	629.07001	0	1	0	0	1	2.0234301	.39383146	0	0	0
1	1	0	0	1	0	6	21.5	1.6187663	1	0	629.07001	0	0	0	0	1	4.0468602	.0019241442	0	0	0
1	1	1	0	1	0	9	7.6799998	1.6958992	1	1	629.07001	0	1	0	1	1	4.4515462	-.025628027	0	0	0
1	1	1	1	1	0	7	.23999999	1.3435961	1	1	629.07001	0	1	0	0	1	2.8328021	-1.0037473	0	0	0
1	1	1	2	1	0	8	14.04	1.4439707	1	1	629.07001	0	1	0	0	1	3.237488	.39383146	0	0	0
0	0	0	2	1	0	5	1.12	.96269482	1	1	560.65002	0	1	0	0	1	1.618744	-.12442931	0	0	0
0	0	0	2	1	0	5	3.3	1.106392	1	1	560.65002	0	1	0	0	1	2.0234301	3.74979	0	0	0
0	0	0	2	1	0	9	.63999999	.59297985	1	1	560.65002	0	0	0	0	1	.80937201	-.71064138	0	0	0
0	0	0	2	1	0	4	0	.96269482	1	1	560.65002	0	0	0	0	1	1.618744	-1.0037473	0	0	0
0	0	1	3	1	1	3	.15000001	1.2320108	1	1	560.65002	0	0	0	1	1	2.4281161	1.6980478	0	0	0
0	0	0	2	1	0	3	.15000001	1.2320108	1	0	560.65002	0	1	0	0	1	2.4281161	.68693745	0	0	0
1	1	0	0	1	0	12	6	1.7675065	1	0	629.07001	0	0	0	0	1	4.8562322	-.58428788	0	0	0
0	0	0	2	1	0	3	.30000001	1.2320108	1	1	560.65002	0	1	0	0	1	2.4281161	.39383146	0	0	0
0	0	0	2	1	0	6	0	1.106392	1	1	725.21997	0	1	0	1	1	2.0234301	-1.0037473	0	0	0
0	0	0	2	1	0	4	.039999999	.96269482	1	1	725.21997	0	1	0	0	1	1.618744	-1.0037473	0	0	0
0	0	0	2	1	0	3	0	1.106392	1	0	725.21997	0	1	0	0	1	2.0234301	-1.2968534	0	0	0
1	1	1	4	1	1	5	0	.59297985	1	1	693.16998	0	0	0	1	1	.80937201	.26747799	0	0	0
1	1	1	2	0	0	6	0	.96269482	1	1	693.16998	0	0	0	1	1	1.618744	-.41753533	0	0	0
1	1	1	2	1	0	5	0	1.106392	1	1	693.16998	0	0	1	0	1	2.0234301	-1.0037473	0	0	0
0	0	1	1	1	1	5	0	.59297985	1	1	693.16998	0	0	1	0	1	.80937201	-1.0037473	0	0	0
1	1	1	2	1	0	6	.039999999	2.408489	1	1	693.16998	0	1	0	0	1	10.11715	-.71064138	0	0	0
1	1	1	2	1	0	7	0	1.2320108	1	0	693.16998	0	1	0	0	1	2.4281161	.56058401	0	0	0
1	1	0	2	0	0	4	.07	.96269482	1	1	693.16998	0	0	0	1	1	1.618744	-.71064138	0	0	0
1	1	1	2	1	0	3	.090000004	.96269482	1	1	693.16998	0	1	1	0	1	1.618744	-1.0037473	0	0	0
1	1	0	2	1	0	2	.2	.96269482	1	1	700.40002	0	1	0	1	1	1.618744	-1.0037473	0	0	0
1	1	1	2	1	0	8	4.9200001	1.4439707	1	1	693.16998	0	0	0	1	1	3.237488	-2.3350136	0	0	0
1	1	1	0	0	0	8	.13	.96269482	1	0	700.40002	0	0	1	0	1	1.618744	1.9911538	0	0	0
1	1	1	2	1	0	7	0	1.2320108	1	1	700.40002	0	0	0	1	1	2.4281161	1.5716943	0	0	0
1	1	1	3	1	1	3	0	.79482704	1	1	700.40002	0	0	1	0	1	1.214058	1.4049417	0	0	0
1	1	1	2	0	0	4	.69999999	1.106392	1	0	700.40002	0	0	1	1	1	2.0234301	.68693745	0	0	0
1	1	1	2	1	0	5	1	1.6187663	1	1	700.40002	0	0	1	1	1	4.0468602	.71992838	0	0	0
1	1	1	1	1	0	5	0	.59297985	1	0	700.40002	0	0	0	1	1	.80937201	-.58428788	0	0	0
1	1	1	2	1	0	8	0	1.106392	1	1	700.40002	0	0	1	0	1	2.0234301	2.2842598	0	0	0
1	1	1	2	1	1	4	0	.79482704	1	1	700.40002	0	0	0	0	1	1.214058	-.71064138	0	0	0
0	1	1	2	1	0	5	.1	2.064285	1	1	700.40002	0	0	0	0	1	6.879662	1.5716943	0	0	0
1	1	1	2	1	0	6	.34999999	1.4439707	1	1	700.40002	0	0	1	0	1	3.237488	1.9911538	0	0	0
1	1	0	3	1	1	9	5.0999999	1.0371222	1	1	663.66998	0	1	1	0	1	1.821087	-.58428788	0	0	0
1	1	0	2	1	0	4	.1	.59297985	1	1	663.66998	0	1	1	0	1	.80937201	-.29118189	0	0	0
1	1	0	3	1	0	5	5.4000001	1.106392	1	1	663.66998	0	1	0	0	1	2.0234301		0	0	0
1	1	0	2	1	0	5	11.8	1.6187663	1	1	663.66998	0	0	0	0	1	4.0468602	-.29118189	0	0	0
1	1	0	2	0	0	4	.059999999	1.106392	1	0	749.44	0	0	0	0	1	2.0234301	-1.0037473	0	0	0
1	1	0	1	1	1	4	.039999999	.79482704	1	1	749.44	0	1	0	0	1	1.214058	-.8773939	0	0	0
1	1	1	2	1	0	7	.30000001	2.2075841	1	1	749.44	0	1	0	0	1	8.0937204	.68693745	0	0	0
1	1	0	2	1	0	8	0	1.2320108	1	0	749.44	0	0	0	0	1	2.4281161	-1.0037473	0	0	0
1	1	0	2	1	0	9	.22	1.4439707	1	1	749.44	0	0	1	0	1	3.237488	-.41753533	0	0	0
1	1	0	0	0	0	8	0	1.106392	1	0	749.44	0	0	1	0	1	2.0234301	-.29118189	0	0	0
1	1	0	1	1	0	8	.38	.96269482	1	1	749.44	0	1	1	0	1	1.618744	-.41753533	0	0	0
1	1	1	0	1	0	6	9.5799999	1.4439707	1	1	749.44	0	1	1	0	1	3.237488	-.71064138	0	0	0
1	1	0	2	1	0	7	19.9	1.6187663	1	1	749.44	0	1	0	0	1	4.0468602	-.71064138	0	0	0
1	1	0	1	1	0	8	0	1.2320108	1	0	749.44	0	1	1	0	1	2.4281161	-.71064138	0	0	0
1	1	1	4	1	0	6	4.0999999	.96269482	1	0	749.44	0	1	1	0	1	1.618744	-1.0037473	0	0	0
1	1	0	3	1	1	3	0	1.106392	1	1	749.44	0	0	0	0	1	2.0234301	.42682239	0	0	0
1	1	0	2	1	0	6	1.16	1.4439707	1	1	749.44	0	1	0	1	1	3.237488	.26747799	0	0	0
1	1	0	2	1	0	5	.0099999998	1.106392	1	1	749.44	0	1	0	1	1	2.0234301	1.8648003	0	0	0
1	1	1	2	1	0	6	8.5500002	1.3435961	1	1	749.44	0	0	0	0	1	2.8328021	1.5716943	0	0	0
1	1	1	2	1	0	4	.079999998	1.106392	1	1	749.44	0	1	0	0	1	2.0234301	-1.0037473	0	0	0
1	1	0	2	1	0	3	1	1.6187663	1	1	869.81	0	1	0	1	1	4.0468602	4.0428958	0	0	1
0	0	1	0	1	0	5	41	1.106392	1	1	869.81	0	1	0	1	1	2.0234301	1.8648003	0	0	1
0	0	0	2	1	0	6	1	.3398138	1	1	869.81	0	0	0	0	1	.404686	-.41753533	0	0	1
0	0	0	3	1	1	6	.56	.59297985	1	1	869.81	0	1	0	0	1	.80937201	-.71064138	0	0	1
1	1	1	2	1	1	6	0	2.8441789	1	1	869.81	0	1	0	1	1	16.187441	-.025628027	0	0	1
1	1	0	0	1	1	5	8	1.6187663	1	1	869.81	0	1	0	1	1	4.0468602	2.1579063	0	0	1
0	0	0	2	0	1	2	0	.3398138	1	1	869.81	0	0	0	1	1	.404686	1.4049417	0	0	1
0	0	0	2	0	1	2	0	.3398138	1	1	869.81	0	0	0	0	1	.404686	.10072543	0	0	1
0	0	1	0	0	0	4	0	1.6187663	1	1	869.81	0	0	0	0	1	4.0468602	2.1579063	0	0	1
0	0	0	3	1	1	3	0	.47438714	1	1	869.81	0	0	0	0	1	.60702902	-.71064138	0	0	1
0	0	1	0	1	0	7	.0099999998	.79482704	1	1	869.81	0	1	0	1	1	1.214058	-.71064138	0	0	1
0	0	0	2	1	0	6	4.2599998	1.4439707	1	1	869.81	0	0	1	1	1	3.237488	4.6599579	0	0	1
0	0	1	2	1	1	4	0	.6989876	1	1	869.81	0	1	0	1	1	1.0117151	-.025628027	0	0	1
0	0	0	2	0	0	4	.1	.88227928	1	1	869.81	0	0	0	0	1	1.416401	.0019241442	0	0	1
0	0	1	2	0	0	3	.02	1.8969606	1	1	869.81	0	1	0	0	1	5.6656041	2.5773659	0	0	1
1	1	0	2	1	0	4	.050000001	.59297985	1	1	869.81	0	1	0	0	1	.80937201	-1.0037473	0	0	1
1	1	0	4	0	0	5	0	1.3435961	1	1	869.81	0	1	0	0	1	2.8328021	1.5662556	0	0	1
1	1	0	4	1	0	11	29.030001	1.106392	1	1	869.81	0	1	0	1	1	2.0234301	2.4510124	0	0	1
1	1	0	2	1	0	6	0	.79482704	1	1	869.81	0	0	0	0	1	1.214058	-1.0037473	0	0	1
1	1	0	2	1	0	4	.30000001	.47438714	1	1	869.81	0	1	0	1	1	.60702902	-2.0419075	0	0	1
0	0	0	2	1	0	5	17.549999	2.5757051	1	1	404.09	0	0	0	0	0	12.14058	.98004347	1	0	0
0	0	1	3	1	1	5	.25999999	1.6187663	0	1	404.09	0	0	0	0	0	4.0468602	-2.5046916	1	0	0
0	0	0	2	1	0	2	.30000001	.96269482	0	0	404.09	0	0	0	0	0	1.618744	.51725954	1	0	0
0	0	0	0	0	0	2	.039999999	.59297985	0	0	404.09	0	0	0	0	0	.80937201	-2.5046916	1	0	0
0	0	0	0	0	0	9	.039999999	.96269482	0	1	404.09	0	0	0	0	0	1.618744	-.8803193	1	0	0
0	0	0	4	1	0	7	6.5	1.5351828	0	1	404.09	0	0	0	0	0	3.642174	.81036556	1	0	0
0	0	0	2	1	0	12	3.6799998	1.9559015	0	1	404.09	0	0	0	1	0	6.0702901	1.0046703	1	0	0
0	0	0	2	1	0	5	1.2	1.8343269	0	1	404.09	0	0	0	0	0	5.2609181	-.068952538	1	0	0
0	0	0	2	1	0	7	1.89	1.6187663	0	1	404.09	0	1	0	0	0	4.0468602	-2.2115855	1	0	0
0	0	0	0	0	0	2	.0099999998	.79482704	0	0	404.09	0	0	0	0	0	1.214058	-2.5046916	1	0	0
0	0	0	2	1	1	6	1	1.3435961	0	1	404.09	0	0	0	0	0	2.8328021	-.068952538	1	0	0
0	0	0	2	1	0	2	0	.96269482	0	0	404.09	0	0	0	0	0	1.618744	-1.4665314	1	0	0
0	0	0	2	1	1	6	.07	1.3435961	0	1	404.09	0	0	0	0	0	2.8328021	-2.5046916	1	0	0
0	0	0	0	0	0	2	.039999999	.96269482	0	1	404.09	0	0	0	0	0	1.618744	-2.2115855	1	0	0
0	0	0	0	0	0	3	0	.96269482	0	0	404.09	0	0	0	0	0	1.618744	-2.2115855	1	0	0
0	0	0	0	0	0	6	0	.59297985	0	1	404.09	0	0	0	0	0	.80937201	-1.1734253	1	0	0
0	0	1	2	1	0	7	24.92	3.0556178	0	1	404.09	0	0	0	1	0	20.234301	2.36185	1	0	0
0	0	0	0	0	0	2	0	.79482704	0	0	404.09	0	0	0	0	0	1.214058	.1253522	1	0	0
0	0	1	2	1	0	6	5.7999997	1.6187663	0	1	404.09	0	1	0	0	0	4.0468602	.1253522	1	0	0
0	0	0	2	0	0	4	0	.79482704	0	1	404.09	0	0	0	0	0	1.214058	-.46085984	1	0	0
0	0	0	2	0	0	4	.050000001	1.106392	0	1	404.09	0	0	0	0	0	2.0234301	-1.4990201	1	0	0
0	0	0	2	1	0	7	0	1.6187663	0	1	404.09	0	1	0	0	0	4.0468602	-.46085984	1	0	0
0	0	0	0	0	0	3	7.7999997	1.4439707	1	1	404.09	0	1	0	0	0	3.237488	-.29118189	1	0	0
0	0	0	4	1	0	4	0	2.5757051	0	1	404.09	0	1	1	0	0	12.14058	-1.7921262	1	0	0
0	0	0	2	1	0	6	10.7	1.106392	0	1	516.71997	0	0	0	1	0	2.0234301	-.16775382	1	0	0
0	0	0	0	1	1	6	1.84	.79482704	0	0	499.38	0	0	0	0	0	1.214058	-1.4990201	1	0	0
0	0	1	0	1	1	6	8.6899996	1.4439707	0	0	499.38	0	1	0	0	0	3.237488	1.3561784	1	0	0
0	0	0	1	1	0	6	.02	.96269482	0	0	475.32999	0	0	0	0	0	1.618744	-2.2115855	1	0	0
0	0	0	0	1	0	6	.12	.96269482	0	0	499.38	0	1	0	0	0	1.618744	-1.7192383	1	0	0
0	0	1	2	0	0	6	.029999999	1.6958992	0	1	475.32999	0	0	0	0	0	4.4515462	-2.2115855	1	0	0
0	0	0	2	1	1	4	.39999998	1.2320108	0	0	475.32999	0	0	0	0	0	2.4281161	-2.2115855	1	0	0
0	0	0	2	1	1	4	.059999999	.96269482	0	0	475.32999	0	0	0	0	0	1.618744	-2.2115855	1	0	0
0	0	0	1	1	0	5	11.7	1.9559015	0	0	499.38	0	1	0	1	0	6.0702901	-.16775382	1	0	0
0	0	0	2	1	1	6	.029999999	.79482704	0	1	475.32999	0	0	0	0	0	1.214058	1.775638	1	0	0
0	0	1	2	1	0	12	36.34	1.9559015	0	1	499.38	0	1	0	1	0	6.0702901	.51725954	1	0	0
0	0	0	0	1	0	5	4.1199999	.79482704	0	0	499.38	0	0	0	0	0	1.214058	-1.7921262	1	0	0
0	0	0	2	1	0	7	.050000001	1.2320108	0	0	499.38	0	0	0	0	0	2.4281161	-.46085984	1	0	0
0	0	1	4	1	0	6	1.71	1.2320108	0	1	475.32999	0	1	0	0	0	2.4281161	2.0687439	1	0	0
0	0	1	2	1	1	6	0	.59297985	0	1	475.32999	0	0	0	0	0	.80937201	-1.1734253	1	0	0
0	0	1	2	1	1	2	28	1.106392	0	1	475.32999	0	1	0	0	0	2.0234301	-1.1734253	1	0	0
0	0	0	2	1	0	6	0	.59297985	0	0	475.32999	0	0	0	0	0	.80937201	-1.9184796	1	0	0
0	0	0	2	1	0	6	5.9499998	1.6187663	0	1	475.32999	0	1	0	0	0	4.0468602	.097800039	1	0	0
0	0	0	2	1	0	6	.059999999	.79482704	0	0	475.32999	0	0	0	0	0	1.214058	-1.1734253	1	0	0
0	0	0	2	0	0	6	.15000001	1.106392	0	1	475.32999	0	0	0	0	0	2.0234301	1.9423906	1	0	0
0	0	0	4	1	1	5	.15000001	.59297985	0	1	475.32999	0	0	0	0	0	.80937201	.51725954	1	0	0
0	0	0	4	1	0	6	10	1.6187663	0	1	475.32999	0	1	0	0	0	4.0468602	1.1034715	1	0	0
0	0	0	2	1	0	4	.15000001	.96269482	0	1	475.32999	0	0	0	0	0	1.618744	.097800039	1	0	0
0	0	0	2	1	0	4	.039999999	.79482704	0	1	475.32999	0	1	0	0	0	1.214058	-.19530599	1	0	0
0	0	0	1	1	0	3	0	1.6187663	1	0	499.38	0	0	0	0	0	4.0468602	-2.3350136	1	0	0
0	0	0	2	1	0	5	.47	.96269482	1	1	499.38	0	0	1	0	0	1.618744	-1.0037473	1	0	0
0	0	0	0	0	0	3	0	.59297985	1	1	499.38	0	0	0	0	0	.80937201	-2.3350136	1	0	0
0	0	1	0	1	1	5	0	.79482704	1	1	499.38	0	1	0	0	0	1.214058	-1.0037473	1	0	0
0	0	1	2	1	0	5	.1	1.106392	1	1	499.38	0	0	0	0	0	2.0234301	-2.0419075	1	0	0
0	0	0	2	1	0	7	.02	.96269482	1	1	499.38	0	0	0	0	0	1.618744	-1.2968534	1	0	0
0	0	0	1	1	0	5	.050000001	.59297985	1	0	499.38	0	0	0	0	0	.80937201	-.71064138	1	0	0
0	0	0	2	1	0	5	.039999999	1.3435961	1	1	499.38	0	0	0	0	0	2.8328021	-.71064138	1	0	0
0	0	0	2	1	1	3	0	.59297985	1	0	499.38	0	0	0	0	0	.80937201	-1.2968534	1	0	0
0	0	0	2	1	1	4	5.1300001	1.106392	1	1	499.38	0	0	0	0	0	2.0234301	-.71064138	1	0	0
0	0	0	2	1	1	6	.1	1.3435961	1	1	499.38	0	0	0	0	0	2.8328021	.68693745	1	0	0
0	0	0	2	1	1	3	0	.79482704	1	1	499.38	0	0	0	0	0	1.214058	-.71064138	1	0	0
0	0	0	0	0	0	8	0	.96269482	1	1	499.38	0	0	0	0	0	1.618744	.56058401	1	0	0
0	0	0	2	1	1	4	.029999999	1.106392	1	1	499.38	0	0	0	0	0	2.0234301	-.31873405	1	0	0
0	0	0	2	1	0	7	1.49	.79482704	1	1	499.38	0	0	0	0	0	1.214058	.26747799	1	0	0
0	0	0	2	1	1	6	0	1.106392	1	1	499.38	0	0	0	0	0	2.0234301	.68693745	1	0	0
0	0	0	2	1	1	3	.86000001	1.6187663	0	0	475.32999	0	0	1	0	0	4.0468602	-1.7921262	1	0	0
0	0	1	2	0	0	6	0	.96269482	0	1	475.32999	0	0	1	1	0	1.618744	.22415349	1	0	0
0	0	0	1	1	0	7	16.9	1.106392	0	1	475.32999	0	0	0	0	0	2.0234301	-1.4990201	1	0	0
0	0	0	0	0	0	2	0	1.2320108	0	1	475.32999	0	0	0	0	0	2.4281161	.51725954	1	0	0
0	0	0	2	1	0	9	2.5799999	1.6187663	0	1	475.32999	0	0	0	0	0	4.0468602	-.46085984	1	0	0
0	0	0	2	1	0	8	1.71	1.106392	0	1	475.32999	0	1	0	0	0	2.0234301	-.46085984	1	0	0
0	0	1	2	1	0	11	4.3099999	2.1620617	1	1	475.32999	0	1	0	0	0	7.689034	.98004347	1	0	0
0	0	0	2	1	0	6	0	.79482704	0	0	475.32999	0	0	0	0	0	1.214058	-1.4990201	1	0	0
0	0	0	2	0	0	3	.07	1.5351828	0	1	481.64999	0	0	0	0	0	3.642174	.097800039	1	0	0
0	0	0	2	1	0	6	.21000001	.59297985	0	1	481.64999	0	0	0	0	0	.80937201	-.75396585	1	0	0
0	0	0	1	1	0	3	0	1.2320108	0	1	481.64999	0	0	0	0	0	2.4281161	-1.4665314	1	0	0
0	0	0	2	1	0	6	.059999999	1.6187663	0	1	481.64999	0	1	0	0	0	4.0468602	-1.1734253	1	0	0
0	0	0	1	0	0	5	.14	.96269482	0	1	481.64999	0	0	0	0	0	1.618744	-1.1734253	1	0	0
0	0	0	2	0	0	1	0	.59297985	0	0	481.64999	0	0	0	1	0	.80937201	-.48841202	1	0	0
0	0	0	2	1	0	4	.97000003	1.6187663	0	1	481.64999	0	1	0	0	0	4.0468602	.51725954	1	0	0
0	0	0	2	1	1	5	7.0599999	2.064285	0	1	481.64999	0	1	0	0	0	6.879662	.097800039	1	0	0
0	0	1	2	1	1	4	.02	1.106392	0	1	481.64999	0	1	0	0	0	2.0234301	.22415349	1	0	0
0	0	0	0	0	0	3	.0099999998	1.106392	0	0	481.64999	0	0	0	0	0	2.0234301	-.75396585	1	0	0
0	0	1	2	1	1	8	1.6	1.9559015	0	1	481.64999	0	1	0	1	0	6.0702901	2.0687439	1	0	0
0	0	0	2	1	0	4	10.31	1.8343269	1	1	481.64999	0	1	0	0	0	5.2609181	.98004347	1	0	0
0	0	0	2	1	0	6	.25	1.2320108	0	1	481.64999	0	1	1	0	0	2.4281161	.51725954	1	0	0
0	0	1	2	0	1	8	9.6800003	1.106392	0	1	481.64999	0	0	0	0	0	2.0234301	2.0687439	1	0	0
0	0	0	2	1	1	3	.1	.96269482	1	1	481.64999	0	1	0	0	0	1.618744	1.6522099	1	0	0
0	0	0	2	0	0	6	5.6799998	1.6187663	1	0	481.64999	0	0	0	0	0	4.0468602	1.2731495	1	0	0
0	0	0	2	0	0	2	.40000001	1.106392	1	1	481.64999	0	0	0	1	0	2.0234301	1.5258564	1	0	0
0	0	0	2	1	1	5	9.3299999	1.8969606	1	0	481.64999	0	0	0	0	0	5.6656041	-.71064138	1	0	0
0	0	0	0	0	0	3	.0099999998	1.106392	0	0	481.64999	0	0	0	0	0	2.0234301	-.19530599	1	0	0
0	0	1	2	1	0	8	19.9	1.106392	0	1	481.64999	0	1	0	0	0	2.0234301	.81036556	1	0	0
0	0	1	2	1	1	6	11.45	2.2075841	0	1	481.64999	0	1	0	1	0	8.0937204	.51725954	1	0	0
0	0	0	0	0	0	3	.039999999	.59297985	1	1	481.64999	0	0	0	0	0	.80937201	1.9911538	1	0	0
1	1	0	2	1	0	8	1.26	1.106392	1	1	421.69	0	1	0	0	0	2.0234301	.68693745	1	0	0
1	1	1	4	1	1	3	.090000004	1.2320108	1	1	421.69	1	0	0	0	0	2.4281161	2.9564261	1	0	0
0	1	0	2	1	0	8	.22	.96269482	1	1	421.69	0	1	0	0	0	1.618744	.68693745	1	0	0
0	1	0	2	0	1	4	0	.79482704	1	1	421.69	0	0	0	0	0	1.214058	.68693745	1	0	0
1	1	0	2	1	0	5	.2	.79482704	1	1	421.69	0	1	0	0	0	1.214058	.68693745	1	0	0
1	1	1	2	1	0	8	.80000001	1.4439707	1	1	421.69	0	1	0	1	0	3.237488	3.8357441	1	0	0
1	1	0	2	1	0	2	0	1.4439707	1	1	421.69	0	0	0	0	0	3.237488	2.2842598	1	0	0
1	1	1	2	0	0	4	5.5	1.4439707	1	1	421.69	0	0	0	1	0	3.237488	2.870472	1	0	0
1	1	0	2	0	0	6	.050000001	1.6187663	1	1	421.69	0	0	0	0	0	4.0468602	4.7150621	1	0	0
1	1	1	2	1	0	3	0	1.2320108	1	1	421.69	0	1	1	0	0	2.4281161	1.9911538	1	0	0
0	1	1	2	1	0	5	.029999999	.096374616	1	1	421.69	0	1	0	1	0	.1011715	.39383146	1	0	0
1	1	1	3	1	0	4	.44999999	.96269482	1	1	421.69	0	1	0	0	0	1.618744	3.1231787	1	0	0
0	1	0	2	1	0	6	1.6800001	1.106392	1	1	421.69	0	1	0	0	0	2.0234301	3.8357441	1	0	0
0	0	1	7	1	0	6	.47	.59297985	1	1	421.69	0	0	0	0	0	.80937201	.68693745	1	0	0
0	1	0	2	0	0	2	0	.79482704	1	1	421.69	0	0	1	0	0	1.214058	.39383146	1	0	0
0	1	0	4	1	1	2	0	.59297985	1	1	421.69	0	0	0	0	0	.80937201	1.5258564	1	0	0
0	1	1	2	1	0	6	.15000001	1.6187663	1	1	421.69	0	0	1	0	0	4.0468602	1.8189625	1	0	0
1	1	1	2	1	0	4	2.4000001	2.5757051	1	1	421.69	0	0	1	1	0	12.14058	3.7093909	1	0	0
1	1	1	2	1	1	3	.2	.96269482	1	1	421.69	0	0	0	0	0	1.618744	-1.0037473	1	0	0
1	1	0	4	1	1	1	.15000001	.96269482	1	1	421.69	0	0	0	0	0	1.618744	3.5426383	1	0	0
1	1	0	2	0	0	5	.90000004	.96269482	1	1	421.69	0	0	0	1	0	1.618744	3.8357441	1	0	0
1	1	0	3	1	1	3	.2	.96269482	1	1	422.04999	0	0	0	0	0	1.618744	1.4674543	1	0	0
1	1	1	2	1	1	5	4.25	.96269482	1	1	422.04999	0	0	0	0	0	1.618744	1.2327504	1	0	0
1	1	0	0	0	0	3	.050000001	.3398138	1	1	422.04999	0	0	0	0	0	.404686	-2.3350136	1	0	0
1	1	0	2	1	1	6	6.6500001	1.2320108	1	1	422.04999	0	1	0	0	0	2.4281161	1.5258564	1	0	0
1	1	0	2	1	0	6	.029999999	.96269482	1	1	422.04999	0	1	0	0	0	1.618744	.68693745	1	0	0
1	1	0	2	1	0	8	.050000001	.79482704	1	1	422.04999	0	0	0	0	0	1.214058	.0019241442	1	0	0
1	1	1	2	1	0	8	1.85	.96269482	1	1	422.04999	0	0	0	0	0	1.618744	1.9911538	1	0	0
1	1	0	2	1	1	5	0	.59297985	1	1	422.04999	0	1	0	0	0	.80937201	-.58428788	1	0	0
1	1	1	1	1	0	11	1.27	2.2075841	1	1	422.04999	0	1	1	0	0	8.0937204	1.2327504	1	0	0
1	1	0	3	0	1	3	.039999999	.3398138	1	1	422.04999	0	0	0	0	0	.404686	1.2327504	1	0	0
1	1	1	2	1	0	6	.49000001	1.106392	1	1	422.04999	0	1	0	0	0	2.0234301	1.5716943	1	0	0
1	1	1	1	1	0	10	.47	1.6187663	1	1	422.04999	0	0	0	0	0	4.0468602	.98004347	1	0	0
1	1	0	2	1	0	5	.15000001	.79482704	1	1	422.04999	1	0	0	0	0	1.214058	1.5258564	1	0	0
1	1	1	3	1	1	3	1.98	.96269482	1	1	422.04999	0	1	0	0	0	1.618744	2.8300726	1	0	0
1	1	1	3	1	0	7	1.6	1.3435961	1	1	422.04999	0	1	0	0	0	2.8328021	2.531528	1	0	0
1	1	0	2	1	1	2	.039999999	.59297985	1	1	422.04999	0	1	0	0	0	.80937201	1.4049417	1	0	0
1	1	0	1	0	0	2	0	.96269482	1	0	422.04999	0	0	1	0	0	1.618744	1.9911538	1	0	0
1	1	0	1	0	0	1	0	1.6187663	1	1	422.04999	0	0	0	0	0	4.0468602	-1.0037473	1	0	0
0	0	1	4	1	1	4	5.3899999	.88227928	1	1	702.58002	0	0	0	0	0	1.416401	3.2495322	0	1	0
1	1	0	0	0	0	1	0	.47438714	1	1	422.04999	0	0	0	0	0	.60702902	-.025628027	1	0	0
0	0	1	2	1	0	4	0	1.6187663	0	1	702.58002	0	0	0	0	0	4.0468602	2.7867482	0	1	0
1	1	1	2	1	0	4	.80000001	1.106392	1	1	422.04999	0	1	0	0	0	2.0234301	-1.0037473	1	0	0
0	0	1	2	1	0	4	.40000001	1.106392	1	1	702.58002	0	0	0	0	0	2.0234301	3.5426383	0	1	0
0	0	1	2	1	0	4	.60000002	.96269482	1	0	702.58002	0	0	0	0	0	1.618744	-1.0037473	0	1	0
0	0	1	2	1	0	6	0	2.064285	1	1	702.58002	0	0	0	0	0	6.879662	3.5426383	0	1	0
0	0	1	2	1	0	4	.64999998	.96269482	1	1	702.58002	0	0	0	0	0	1.618744	.38098449	0	1	0
0	0	1	2	1	0	15	3.4000001	1.2320108	1	1	702.58002	0	1	0	1	0	2.4281161	4.1288505	0	1	0
0	0	1	2	1	0	1	.050000001	.3398138	1	0	702.58002	0	1	0	0	0	.404686	-.71064138	0	1	0
0	0	1	2	1	1	1	0	.79482704	1	1	702.58002	0	0	0	0	0	1.214058	.68693745	0	1	0
0	0	1	2	1	0	3	4	.96269482	1	1	702.58002	0	1	0	0	0	1.618744	2.5773659	0	1	0
0	0	1	2	1	0	6	0	.59297985	1	1	702.58002	0	0	0	0	0	.80937201	-1.0037473	0	1	0
0	0	0	0	0	0	2	0	.79482704	1	0	702.58002	0	0	0	0	0	1.214058	-1.0037473	0	1	0
0	0	0	2	1	0	6	0	.79482704	1	1	702.58002	0	0	1	0	0	1.214058	-1.2968534	0	1	0
0	0	0	2	1	1	2	0	.59297985	1	1	702.58002	0	0	1	0	0	.80937201	.39383146	0	1	0
0	0	1	2	1	0	8	0	.96269482	1	1	702.58002	0	0	1	0	0	1.618744	-.8773939	0	1	0
0	0	1	2	1	0	5	.2	.79482704	1	1	702.58002	0	1	1	0	0	1.214058	.56058401	0	1	0
0	0	0	0	0	0	1	0	.47438714	1	0	702.58002	0	0	0	0	0	.60702902	-1.0037473	0	1	0
0	0	1	0	0	0	7	1.4	.59297985	1	1	702.58002	0	0	1	0	0	.80937201	-.025628027	0	1	0
0	0	1	2	1	0	6	.2	.59297985	1	1	702.58002	0	0	0	1	0	.80937201	1.2731495	0	1	0
0	0	1	2	1	0	4	.31999999	.59297985	1	1	702.58002	0	0	0	0	0	.80937201	.30046892	0	1	0
0	0	1	2	1	0	9	9.1000004	2.5757051	0	1	506.88	0	1	0	0	0	12.14058	.51725954	1	0	0
0	0	0	1	1	0	7	.44	1.106392	0	0	506.88	0	0	0	0	0	2.0234301	-2.5046916	1	0	0
0	0	0	2	0	0	5	.059999999	.3398138	1	0	506.88	0	0	0	0	0	.404686	-1.2968534	1	0	0
0	0	0	1	0	0	1	.059999999	.6989876	0	1	506.88	0	0	0	0	0	1.0117151	-1.7921262	1	0	0
0	0	1	1	1	0	2	5.25	2.2075841	0	1	506.88	0	1	0	0	0	8.0937204	.51725954	1	0	0
0	0	0	0	0	0	6	1.7	.59297985	0	1	506.88	0	0	0	0	0	.80937201	-1.4990201	1	0	0
0	0	0	3	1	1	4	.41999999	1.6187663	0	0	506.88	0	0	0	0	0	4.0468602	-1.0470719	1	0	0
0	0	1	2	1	0	8	.029999999	1.4439707	0	1	506.88	0	0	0	0	0	3.237488	-.46085984	1	0	0
0	0	0	2	1	1	3	.60000002	1.6187663	0	1	506.88	0	0	0	0	0	4.0468602	.84335649	1	0	0
0	0	1	2	1	0	9	10.23	1.9559015	1	1	506.88	0	0	1	0	0	6.0702901	.26747799	1	0	0
0	0	0	0	0	0	5	.27000001	.79482704	1	1	506.88	0	0	0	0	0	1.214058	-1.2968534	1	0	0
0	0	0	2	1	0	12	.24000001	.79482704	1	1	506.88	0	0	1	0	0	1.214058	-.71064138	1	0	0
0	0	0	2	1	0	4	13.849999	2.7189248	1	1	506.88	0	0	0	0	0	14.16401	.85369003	1	0	0
0	0	0	2	1	0	3	.029999999	.79482704	1	0	506.88	0	0	0	0	0	1.214058	-2.3350136	1	0	0
0	0	0	0	1	0	8	12.2	2.5757051	1	1	506.88	0	1	0	0	0	12.14058	.85369003	1	0	0
0	0	0	2	1	0	7	0	.59297985	1	0	506.88	0	0	0	0	0	.80937201	-1.7488016	1	0	0
0	0	0	1	1	0	8	.30000001	2.2075841	1	1	506.88	0	1	0	0	0	8.0937204	.68693745	1	0	0
0	0	0	0	1	0	4	10.78	1.6187663	0	0	506.88	0	0	0	0	0	4.0468602	-.8803193	1	0	0
0	0	0	0	0	0	11	.40000001	.96269482	1	0	506.88	0	0	0	0	0	1.618744	-1.2968534	1	0	0
0	0	0	2	0	0	5	13.8	1.3435961	0	1	506.88	0	0	0	0	0	2.8328021	-.46085984	1	0	0
0	0	1	5	1	1	4	.050000001	.96269482	1	1	506.88	0	0	0	0	0	1.618744	.98004347	1	0	0
0	0	0	2	0	0	3	5.5500002	1.2320108	0	1	506.88	0	0	0	0	0	2.4281161	.51725954	1	0	0
0	0	1	7	1	1	4	.25999999	1.106392	1	1	484.67999	0	1	0	0	0	2.0234301	-.58428788	1	0	0
0	0	0	2	1	1	5	.029999999	.96269482	1	1	484.67999	0	1	0	0	0	1.618744	-1.2968534	1	0	0
1	1	0	0	0	0	3	.2	.59297985	1	0	484.67999	0	0	0	0	0	.80937201	.26747799	1	0	0
0	0	0	2	1	0	4	.46000001	.96269482	1	1	484.67999	0	1	0	0	0	1.618744	-.41753533	1	0	0
0	0	0	0	1	0	5	0	.96269482	1	1	484.67999	0	0	0	0	0	1.618744	-.71064138	1	0	0
1	1	1	3	1	0	9	.059999999	.96269482	1	1	484.67999	1	1	0	0	0	1.618744	.96719652	1	0	0
0	0	1	2	1	1	4	2.0599999	1.106392	1	1	484.67999	0	1	0	0	0	2.0234301	-.8773939	1	0	0
0	0	1	2	1	0	5	.64000005	1.3435961	1	1	484.67999	0	1	0	0	0	2.8328021	1.945316	1	0	0
1	1	0	2	1	0	9	8.7200003	1.6187663	1	1	484.67999	1	1	0	0	0	4.0468602	1.2731495	1	0	0
1	1	0	2	1	0	7	.14	1.3435961	1	1	484.67999	0	1	0	0	0	2.8328021	1.2731495	1	0	0
1	1	1	1	1	0	8	2.1599998	1.106392	1	1	484.67999	0	1	1	0	0	2.0234301	.98004347	1	0	0
1	1	0	2	1	1	5	.17999999	.79482704	1	1	484.67999	0	1	0	0	0	1.214058	.98004347	1	0	0
1	1	0	2	1	0	5	.050000001	.59297985	1	1	484.67999	0	1	0	0	0	.80937201	.26747799	1	0	0
1	1	0	0	1	0	5	0	.59297985	1	1	484.67999	0	1	0	0	0	.80937201	-.41753533	1	0	0
1	1	0	2	1	0	6	.059999999	1.106392	1	1	486.70001	0	1	0	0	0	2.0234301	-.71064138	1	0	0
1	1	0	2	1	1	4	.25	.59297985	1	1	486.70001	0	1	0	0	0	.80937201	-.41753533	1	0	0
1	1	1	2	1	0	5	2.1500001	1.6187663	1	1	486.70001	0	1	0	0	0	4.0468602	-1.3293421	1	0	0
1	1	0	2	0	0	6	11.16	.59297985	1	1	486.70001	0	1	0	0	0	.80937201	.29503018	1	0	0
1	1	0	2	0	0	5	.40000001	.79482704	1	1	486.70001	0	0	0	0	0	1.214058	-.41753533	1	0	0
1	1	0	2	0	0	7	0	1.4439707	1	1	486.70001	0	0	0	0	0	3.237488	-.29118189	1	0	0
1	1	0	2	0	0	1	.20999999	1.106392	1	1	486.70001	0	0	0	0	0	2.0234301	-.29118189	1	0	0
1	1	0	2	1	1	3	.02	.47438714	1	1	486.70001	0	0	0	0	0	.60702902	-.58428788	1	0	0
1	1	0	2	1	0	1	0	.3398138	1	0	486.70001	0	0	0	0	0	.404686	-2.0419075	1	0	0
0	0	1	2	1	0	5	.47999999	1.106392	1	1	649.73999	0	0	0	0	0	2.0234301	-.71064138	0	1	0
0	0	1	2	1	0	8	0	2.2928472	1	1	649.73999	0	0	0	0	0	8.9030924	.26747799	0	1	0
0	0	1	2	1	0	7	.30000001	1.106392	1	1	649.73999	0	0	0	1	0	2.0234301	.98004347	0	1	0
0	0	1	2	1	0	7	0	.59297985	1	1	649.73999	0	0	0	0	0	.80937201	-.58428788	0	1	0
0	0	1	2	1	1	5	.02	.6989876	1	1	649.73999	0	1	1	0	0	1.0117151	.85369003	0	1	0
0	0	1	2	1	0	7	.30000001	1.3435961	1	1	649.73999	0	1	1	0	0	2.8328021	1.2731495	0	1	0
0	0	1	2	1	1	4	1.1	.6989876	1	1	649.73999	0	0	0	0	0	1.0117151	-.58428788	0	1	0
0	0	0	2	1	0	7	.079999998	.79482704	1	1	649.73999	0	1	0	0	0	1.214058	-.29118189	0	1	0
0	0	1	4	1	0	6	.059999999	1.2320108	1	1	649.73999	0	0	1	0	0	2.4281161	.98004347	0	1	0
0	0	1	7	1	0	6	4.5	1.9559015	1	1	649.73999	0	0	0	0	0	6.0702901	.98004347	0	1	0
0	0	0	4	1	1	1	1.9000001	.18427216	1	1	649.73999	0	0	0	0	0	.202343	-1.0037473	0	1	0
0	0	1	4	0	1	5	.1	.59297985	1	1	649.73999	0	0	0	1	0	.80937201	3.5554852	0	1	0
0	0	1	2	1	1	5	0	.96269482	1	1	649.73999	0	0	0	0	0	1.618744	-.58428788	0	1	0
0	0	0	1	1	0	2	0	.47438714	1	0	649.73999	0	0	0	0	0	.60702902	-2.0419075	0	1	0
0	0	0	4	1	1	2	1.5	.96269482	1	1	649.73999	0	0	0	0	0	1.618744	-1.6224482	0	1	0
0	0	0	0	0	0	6	.15000001	.96269482	1	0	649.73999	0	0	0	0	0	1.618744	-.025628027	0	1	0
0	0	0	0	0	0	6	.15000001	.79482704	1	0	649.73999	0	0	0	0	0	1.214058	.56058401	0	1	0
0	0	1	2	0	0	2	.18000001	1.2320108	1	1	649.73999	0	0	0	1	0	2.4281161	-.41753533	0	1	0
0	0	0	2	1	1	2	1.5	.59297985	1	1	649.73999	0	1	0	0	0	.80937201	-.025628027	0	1	0
0	0	1	2	1	1	5	.55000001	.64738774	1	1	649.73999	0	0	0	1	0	.9105435	-.58428788	0	1	0
0	0	0	2	1	1	3	0	.6989876	1	1	649.73999	0	0	0	0	0	1.0117151	.10072543	0	1	0
0	0	1	2	1	1	5	.2	.79482704	1	0	649.73999	0	0	0	0	0	1.214058	-.58428788	0	1	0
0	0	1	2	1	1	4	.19999999	.79482704	1	1	649.73999	0	0	0	0	0	1.214058	-.58428788	0	1	0
0	0	1	2	1	0	4	.07	.6989876	1	0	649.73999	0	0	0	0	0	1.0117151	-.58428788	0	1	0
0	0	1	2	1	1	5	.2	1.4439707	1	1	649.73999	0	0	0	1	0	3.237488	.39383146	0	1	0
0	0	1	2	1	0	7	3.4400001	1.3435961	1	0	649.73999	0	1	0	0	0	2.8328021	-.29118189	0	1	0
0	0	0	1	0	0	2	0	.59297985	1	1	649.73999	0	0	0	0	0	.80937201	.39383146	0	1	0
0	0	1	2	1	1	5	.1	.47438714	1	1	649.73999	0	1	0	0	0	.60702902	-.58428788	0	1	0
0	0	1	0	0	0	1	.059999999	.59297985	1	0	649.73999	0	0	0	0	0	.80937201	-1.0037473	0	1	0
0	0	1	7	1	0	5	.28	.59297985	1	1	649.73999	0	0	0	1	0	.80937201	1.5258564	0	1	0
0	0	1	0	0	0	1	0	.79482704	1	0	649.73999	0	0	1	0	0	1.214058	-.58428788	0	1	0
0	0	1	2	1	0	10	1.8	.79482704	1	1	649.73999	0	1	0	0	0	1.214058	.29503018	0	1	0
0	0	1	2	1	0	5	.02	.79482704	1	1	649.73999	0	0	0	0	0	1.214058	.39383146	0	1	0
0	0	0	0	0	0	3	0	.59297985	1	0	649.73999	0	0	0	0	0	.80937201	-.58428788	0	1	0
0	0	1	2	0	0	2	0	.79482704	1	1	649.73999	0	0	0	0	0	1.214058	.98004347	0	1	0
0	0	1	2	1	0	6	.15000001	.59297985	1	1	649.73999	0	1	1	0	0	.80937201	.68693745	0	1	0
0	0	0	2	0	0	6	.56999999	.96269482	1	1	649.73999	0	0	0	0	0	1.618744	-.58428788	0	1	0
0	0	1	2	1	0	6	0	.6989876	1	1	649.73999	0	0	0	1	0	1.0117151	.38098449	0	1	0
0	0	0	2	0	0	4	0	.59297985	1	1	649.73999	0	0	0	0	0	.80937201	.39383146	0	1	0
1	1	0	2	1	0	5	7.8800001	.96269482	1	1	466.10999	0	1	0	1	0	1.618744	1.5716943	1	0	0
1	1	0	2	1	0	5	2.5999999	.96269482	1	1	466.10999	0	1	1	0	0	1.618744	.39383146	1	0	0
1	1	0	2	1	0	8	0	2.5757051	1	1	466.10999	0	1	1	0	0	12.14058	-.71064138	1	0	0
1	1	0	2	0	0	5	.039999999	.79482704	1	1	466.10999	0	0	0	0	0	1.214058	-.29118189	1	0	0
1	1	0	2	0	0	6	0	.64738774	1	1	466.10999	0	1	0	1	0	.9105435	1.8189625	1	0	0
1	1	1	0	0	0	4	.1	.96269482	0	0	466.10999	0	0	0	0	0	1.618744	3.3729603	1	0	0
1	1	1	1	1	0	5	.44	.96269482	1	1	466.10999	0	1	0	0	0	1.618744	1.9911538	1	0	0
1	1	0	2	1	0	4	.039999999	.79482704	1	1	466.10999	0	0	0	0	0	1.214058	-1.0037473	1	0	0
1	1	1	2	0	0	3	.5	.59297985	1	1	466.10999	0	1	0	0	0	.80937201	1.6522099	1	0	0
1	1	1	2	0	1	5	.050000001	.79482704	1	0	466.10999	0	1	1	0	0	1.214058		1	0	0
1	1	1	4	1	0	4	.38	.96269482	1	1	466.10999	0	1	0	1	0	1.618744	1.9911538	1	0	0
1	1	1	2	1	0	3	.02	.96269482	1	1	466.10999	0	0	0	1	0	1.618744	.68693745	1	0	0
1	1	1	4	0	0	3	.029999999	.79482704	1	1	466.10999	0	0	0	1	0	1.214058	1.6522099	1	0	0
1	1	1	2	1	0	8	.02	.79482704	1	1	466.10999	0	0	0	0	0	1.214058	-1.0037473	1	0	0
1	1	0	2	1	0	6	.40000001	.59297985	1	0	466.10999	0	0	0	0	0	.80937201	-2.0419075	1	0	0
1	1	1	2	1	0	5	1	1.5351828	1	1	466.10999	0	1	1	1	0	3.642174	1.9911538	1	0	0
1	1	1	2	1	1	5	.07	1.106392	1	1	466.10999	1	0	1	0	0	2.0234301	-.025628027	1	0	0
0	0	0	0	1	0	2	.40000001	.79482704	1	1	466.10999	0	0	0	0	0	1.214058	-.71064138	1	0	0
1	1	1	2	1	0	4	.28999999	1.106392	1	1	466.10999	0	1	0	1	0	2.0234301	1.9911538	1	0	0
1	1	1	2	1	0	10	4.0450001	1.6187663	1	1	466.10999	1	1	0	1	0	4.0468602	1.9911538	1	0	0
1	1	1	2	0	0	6	.80000001	.79482704	1	1	466.10999	1	0	1	1	0	1.214058	.68693745	1	0	0
1	1	1	2	1	0	7	18.98	2.8441789	1	1	466.10999	0	1	0	1	0	16.187441	2.1579063	1	0	0
1	1	1	6	1	1	4	.95000005	.47438714	1	1	466.10999	0	0	0	1	0	.60702902	1.6980478	1	0	0
1	1	1	2	1	0	5	.92000002	1.2320108	1	1	466.10999	0	1	0	0	0	2.4281161	.68693745	1	0	0
1	1	0	2	1	1	4	.88999999	1.2320108	1	1	466.10999	0	0	0	1	0	2.4281161	.39383146	1	0	0
1	1	1	2	1	0	3	.07	1.1711726	1	1	466.10999	0	1	0	0	0	2.2257731	1.2327504	1	0	0
1	1	1	0	1	0	4	.73000002	1.106392	1	1	466.10999	0	1	0	0	0	2.0234301	-.29118189	1	0	0
1	1	1	1	1	0	4	.12	.40936252	1	1	466.10999	1	1	0	0	0	.50585753	.68693745	1	0	0
1	1	1	0	0	0	2	.07	1.106392	1	1	475.22	0	1	0	1	0	2.0234301	1.5258564	1	0	0
0	0	1	2	1	0	6	.52999997	1.3435961	0	1	758.34998	0	0	0	1	0	2.8328021	3.3729603	0	1	0
0	0	0	2	1	0	6	0	.79482704	0	1	758.34998	0	0	0	0	0	1.214058	-.8803193	0	1	0
0	0	0	2	1	0	3	.1	.79482704	0	1	758.34998	0	0	0	0	0	1.214058	.39090607	0	1	0
0	0	0	2	1	0	4	.1	.79482704	0	1	758.34998	0	1	0	0	0	1.214058	-1.1734253	0	1	0
0	0	0	2	0	1	4	0	2.1620617	0	1	758.34998	0	1	0	0	0	7.689034	.097800039	0	1	0
0	0	0	0	0	0	5	.18000001	.59297985	0	1	758.34998	0	0	0	0	0	.80937201	.81036556	0	1	0
1	1	0	2	1	0	9	.20999999	.79482704	1	1	475.22	1	1	0	0	0	1.214058	-.29118189	1	0	0
0	0	0	2	1	0	3	.2	.79482704	0	1	758.34998	1	1	0	0	0	1.214058	.51725954	0	1	0
0	0	1	2	1	0	7	0	1.106392	0	1	758.34998	0	0	0	0	0	2.0234301	2.4076879	0	1	0
0	0	0	2	1	1	4	0	.96269482	0	1	758.34998	0	0	0	0	0	1.618744	1.5283698	0	1	0
0	0	0	8	1	0	3	0	1.2320108	0	1	758.34998	0	0	0	0	0	2.4281161	1.5283698	0	1	0
0	0	0	2	0	1	5	0	.59297985	0	1	758.34998	0	0	0	1	0	.80937201	1.4825319	0	1	0
0	0	0	2	1	0	9	.30000001	1.3435961	0	1	758.34998	0	0	0	0	0	2.8328021	.51725954	0	1	0
0	0	0	0	0	0	4	0	1.2320108	0	0	758.34998	0	0	0	0	0	2.4281161	-1.1734253	0	1	0
0	0	0	2	1	0	5	.039999999	1.6187663	0	1	758.34998	0	0	0	0	0	4.0468602	.76996642	0	1	0
0	0	1	2	1	0	6	.25	.96269482	0	1	758.34998	0	0	0	1	0	1.618744	3.0798542	0	1	0
0	0	0	4	1	1	2	.23	1.6187663	0	1	758.34998	0	0	0	0	0	4.0468602	7.4764447	0	1	0
0	0	0	2	1	0	9	0	.79482704	0	0	758.34998	0	1	0	0	0	1.214058	1.5283698	0	1	0
0	0	0	2	1	0	3	0	.79482704	0	1	758.34998	0	0	0	0	0	1.214058	.50441253	0	1	0
0	0	1	1	1	0	4	0	.79482704	0	1	758.34998	1	1	0	0	0	1.214058	-.58721328	0	1	0
0	0	0	8	1	0	2	0	.3398138	0	1	758.34998	0	0	0	0	0	.404686	2.7867482	0	1	0
0	0	1	2	1	1	4	.2	.96269482	0	1	758.34998	0	0	0	0	0	1.618744	3.3729603	0	1	0
1	1	1	4	1	1	4	.30000001	1.1711726	1	1	475.22	0	1	0	0	0	2.2257731	1.5258564	1	0	0
1	1	0	2	0	0	3	.029999999	.59297985	1	0	475.22	0	0	0	0	0	.80937201	-1.7488016	1	0	0
1	1	0	3	1	0	3	0	.3398138	1	1	475.22	0	0	0	0	0	.404686	1.5258564	1	0	0
1	1	1	3	1	1	5	0	.3398138	1	1	475.22	0	1	0	0	0	.404686	1.5258564	1	0	0
1	1	0	3	1	1	6	1.9	.3398138	1	1	475.22	0	0	0	0	0	.404686	4.881815	1	0	0
1	1	1	2	1	0	7	.050000001	.96269482	1	1	475.22	1	1	0	0	0	1.618744	-1.9155542	1	0	0
1	1	1	2	1	0	3	1.3000001	.47438714	1	1	475.22	0	1	0	0	0	.60702902	1.5258564	1	0	0
1	1	1	6	1	1	5	1.2	.96269482	1	1	475.22	0	1	0	0	0	1.618744	1.945316	1	0	0
1	1	0	2	1	0	5	1.1700001	1.3950423	1	1	475.22	0	1	0	1	0	3.035145	.68693745	1	0	0
1	1	1	0	1	0	4	.07	.59297985	1	0	660.39001	0	0	0	0	0	.80937201	-.58428788	0	1	0
1	1	1	2	1	0	4	.15000001	.6989876	0	0	660.39001	0	0	0	0	0	1.0117151	-.8803193	0	1	0
1	1	1	2	1	1	6	20.35	2.2075841	1	1	660.39001	0	0	0	0	0	8.0937204	3.5426383	0	1	0
1	1	1	5	1	1	3	1.0700001	.47438714	1	1	660.39001	0	1	0	0	0	.60702902	-.71064138	0	1	0
0	0	0	0	1	0	7	0	.79482704	1	0	660.39001	0	0	0	0	0	1.214058	-1.0037473	0	1	0
1	1	0	2	1	1	4	.60000002	.59297985	1	1	660.39001	0	0	0	1	0	.80937201	.59357494	0	1	0
1	1	1	2	1	0	8	0	1.4439707	1	1	660.39001	0	0	0	0	0	3.237488	5.0081682	0	1	0
0	1	1	2	1	0	5	.2	.3398138	1	1	660.39001	0	0	0	0	0	.404686	.68693745	0	1	0
0	0	1	0	0	0	7	0	.88227928	1	0	660.39001	0	0	0	0	0	1.416401	.39383146	0	1	0
0	0	1	2	1	0	5	0	.59297985	1	1	660.39001	0	0	0	0	0	.80937201	1.4049417	0	1	0
1	1	1	0	0	0	3	0	.096374616	1	1	660.39001	0	0	0	0	0	.1011715	-.025628027	0	1	0
0	0	1	2	1	1	1	0	.59297985	1	1	660.39001	0	0	0	0	0	.80937201	2.7037194	0	1	0
1	1	1	2	0	0	5	.5	1.0371222	1	0	660.39001	0	0	0	1	0	1.821087	-.71064138	0	1	0
1	1	1	2	1	1	4	1.86	.6989876	1	1	660.39001	0	0	0	1	0	1.0117151	-1.0037473	0	1	0
0	0	1	2	1	1	6	34.299999	1.3435961	1	1	660.39001	0	0	0	0	0	2.8328021	3.5426383	0	1	0
1	1	1	2	1	0	5	.80000001	.47438714	1	0	660.39001	0	0	0	0	0	.60702902	.26747799	0	1	0
0	0	1	0	1	0	4	.0099999998	.6989876	1	0	660.39001	0	0	0	0	0	1.0117151	-.58428788	0	1	0
0	0	0	2	1	0	8	0	.96269482	1	1	660.39001	0	0	0	0	0	1.618744	-2.3879611	0	1	0
0	0	1	2	1	0	6	.059999999	.79482704	1	1	660.39001	0	0	1	0	0	1.214058	2.2842598	0	1	0
0	0	1	2	1	0	9	8.7200003	1.6187663	0	1	660.39001	0	1	0	0	0	4.0468602	1.4295685	0	1	0
0	0	1	2	1	0	7	0	.47438714	1	1	660.39001	0	0	0	0	0	.60702902	-.58428788	0	1	0
0	0	0	2	0	0	7	.1	.18427216	1	0	660.39001	0	0	0	0	0	.202343	1.6980478	0	1	0
1	1	0	3	1	1	5	.050000001	.47438714	1	1	660.39001	0	0	0	0	0	.60702902	1.4983042	0	1	0
0	0	1	2	1	0	5	.12	.3398138	1	1	660.39001	0	0	0	0	0	.404686	1.6522099	0	1	0
0	0	0	0	0	0	5	0	.18427216	1	0	660.39001	0	0	0	0	0	.202343	-1.0037473	0	1	0
1	1	1	2	1	0	6	.15000001	.79482704	1	0	660.39001	0	0	1	0	0	1.214058	.59357494	0	1	0
0	0	1	2	1	0	5	0	.59297985	1	0	660.39001	0	0	0	0	0	.80937201	-.58428788	0	1	0
0	0	1	2	0	1	3	.050000001	.18427216	1	0	660.39001	0	0	0	1	0	.202343	.6740905	0	1	0
0	0	1	4	1	1	4	0	.18427216	1	1	660.39001	0	0	0	0	0	.202343	1.6522099	0	1	0
1	1	1	2	1	1	3	1.49	.47438714	1	1	660.39001	0	1	0	0	0	.60702902	.56058401	0	1	0
0	0	0	2	1	0	2	0	.96269482	1	0	660.39001	0	0	0	0	0	1.618744	-.58428788	0	1	0
0	0	1	2	1	1	4	.2	.79482704	1	1	660.39001	0	0	0	0	0	1.214058	1.6980478	0	1	0
0	0	1	2	1	0	7	3.5599999	.79482704	0	1	660.39001	0	0	0	0	0	1.214058	2.4936421	0	1	0
0	0	1	0	0	0	2	0	.3398138	1	1	660.39001	0	0	0	0	0	.404686	.27508971	0	1	0
0	0	1	1	1	0	8	.12	.6989876	0	1	660.39001	0	0	0	0	0	1.0117151	.41845822	0	1	0
0	0	1	4	1	1	3	.039999999	.18427216	1	1	660.39001	0	0	0	0	0	.202343	3.2495322	0	1	0
0	0	1	2	1	0	8	139.95	1.6187663	1	1	660.39001	0	0	0	0	0	4.0468602	2.8300726	0	1	0
0	0	0	0	1	1	5	8.5	1.3435961	1	1	660.39001	0	0	0	0	0	2.8328021	2.9564261	0	1	0
0	0	1	2	1	0	5	68.199997	2.2075841	1	1	660.39001	0	0	0	0	0	8.0937204	1.9911538	0	1	0
0	0	0	4	1	1	4	0	.6989876	1	1	660.39001	0	0	0	0	0	1.0117151	1.6980478	0	1	0
0	1	1	2	1	0	5	.22	.47438714	1	1	611.28003	0	1	0	0	0	.60702902	.68693745	1	0	0
1	1	0	2	0	0	9	.80000001	.59297985	1	1	611.28003	0	1	0	0	0	.80937201	2.4051745	1	0	0
1	1	0	2	1	0	4	.050000001	.3398138	1	0	611.28003	0	0	0	0	0	.404686	-.71064138	1	0	0
1	1	0	2	1	0	6	.63	.79482704	1	1	611.28003	0	1	0	0	0	1.214058	.68693745	1	0	0
1	1	1	2	1	0	6	.59000003	1.106392	1	1	611.28003	1	0	0	1	0	2.0234301	-.71064138	1	0	0
1	1	0	2	1	0	4	0	.79482704	1	1	611.28003	0	0	0	0	0	1.214058	3.5426383	1	0	0
1	1	1	2	0	0	6	4.02	.79482704	1	1	611.28003	0	0	0	0	0	1.214058	-.71064138	1	0	0
1	1	0	2	0	1	6	.029999999	.6989876	1	1	611.28003	0	0	0	0	0	1.0117151	-.025628027	1	0	0
0	0	0	0	1	0	4	.1	1.3435961	1	1	586.92999	0	0	0	0	0	2.8328021	1.4657996	1	0	0
0	0	0	2	1	1	5	.050000001	.59297985	1	1	818.46002	0	0	0	0	0	.80937201	.98004347	0	1	0
0	0	0	2	0	0	4	.029999999	.59297985	1	0	818.46002	0	1	0	0	0	.80937201	-1.7488016	0	1	0
0	0	0	0	0	0	4	.029999999	.3398138	1	0	818.46002	0	0	0	0	0	.404686	-.71064138	0	1	0
0	0	0	2	1	0	6	.40000001	.79482704	1	1	818.46002	0	0	0	0	0	1.214058	.56058401	0	1	0
0	0	0	2	1	0	5	.24000001	1.6187663	1	1	818.46002	0	1	0	0	0	4.0468602	-.71064138	0	1	0
0	0	1	2	1	0	5	.31	.59297985	1	1	818.46002	0	0	0	0	0	.80937201	.98004347	0	1	0
0	0	1	2	1	1	5	1.26	.6989876	1	1	818.46002	0	0	0	0	0	1.0117151	.98004347	0	1	0
0	0	1	2	1	0	6	.1	.79482704	1	1	818.46002	0	0	0	0	0	1.214058	.56058401	0	1	0
0	0	1	2	1	0	5	.80000001	.79482704	1	1	818.46002	0	0	0	0	0	1.214058	-.29118189	0	1	0
0	0	0	4	1	1	4	.050000001	.6989876	1	1	818.46002	0	0	0	0	0	1.0117151	-.8773939	0	1	0
0	0	1	2	1	1	7	1.98	1.0371222	1	1	818.46002	0	1	0	0	0	1.821087	-.58428788	0	1	0
0	0	1	2	1	0	5	.079999998	1.106392	1	1	818.46002	0	0	0	0	0	2.0234301	-.29118189	0	1	0
0	0	0	0	0	0	6	0	.59297985	1	0	818.46002	0	0	0	0	0	.80937201	-.8773939	0	1	0
0	0	1	2	1	0	6	2	1.3435961	1	1	818.46002	0	0	0	0	0	2.8328021	1.9911538	0	1	0
0	0	0	2	1	0	6	1.2	2.6354761	1	1	818.46002	0	0	1	0	0	12.949952	3.9970582	0	1	0
0	0	1	2	1	0	8	1.7	1.4439707	1	1	818.46002	0	0	0	0	0	3.237488	1.5662556	0	1	0
0	0	0	3	1	0	4	.1	1.4439707	1	1	538.15997	0	0	0	0	0	3.237488	.68693745	0	1	0
0	0	0	2	1	0	7	0	.59297985	1	1	818.46002	0	0	0	0	0	.80937201	.26747799	0	1	0
0	0	0	2	1	0	8	.090000004	.96269482	1	1	818.46002	0	0	0	0	0	1.618744	-1.3293421	0	1	0
0	0	1	2	1	0	5	.98000002	1.0371222	1	1	818.46002	0	0	1	0	0	1.821087	1.2731495	0	1	0
0	0	0	2	1	0	6	.16	.3398138	1	1	538.15997	0	1	0	0	0	.404686	.26747799	0	1	0
0	0	0	2	1	0	1	0	.96269482	1	1	574.14001	0	0	0	0	0	1.618744	.39383146	0	1	0
0	0	1	4	1	1	4	2.2	1.106392	1	1	858.98999	0	0	0	0	0	2.0234301	1.6522099	0	1	0
0	0	0	2	1	1	1	1.4599999	.96269482	1	1	858.98999	0	0	0	0	0	1.618744	1.6980478	0	1	0
0	0	0	4	1	1	4	0	.3398138	1	0	574.14001	0	0	0	0	0	.404686	.39383146	0	1	0
0	0	1	1	1	0	6	1	.59297985	1	1	574.14001	0	1	1	0	0	.80937201	.39383146	0	1	0
0	0	1	2	1	0	4	.039999999	.47438714	1	1	574.14001	0	1	0	0	0	.60702902	1.8648003	0	1	0
1	1	1	2	0	0	6	.079999998	.47438714	1	1	574.14001	0	0	1	0	0	.60702902	.98004347	0	1	0
0	1	1	2	1	1	4	.54000002	.3398138	1	1	574.14001	1	0	0	0	0	.404686	3.5426383	0	1	0
0	0	1	2	1	0	5	.84000003	.79482704	1	1	574.14001	0	1	0	0	0	1.214058	2.2842598	0	1	0
0	0	0	2	0	1	3	0	.18427216	1	1	574.14001	0	0	0	0	0	.202343	.0073629091	0	1	0
0	0	0	2	1	0	6	8	.96269482	1	1	574.14001	0	1	0	0	0	1.618744	1.6980478	0	1	0
0	0	1	3	0	1	3	.52999997	.40936252	1	1	574.14001	0	0	0	0	0	.50585753	2.2842598	0	1	0
0	0	1	2	1	1	6	0	.59297985	1	1	574.14001	0	0	0	0	0	.80937201	.39383146	0	1	0
0	0	1	2	0	0	4	.52999997	.59297985	1	1	574.14001	0	1	0	1	0	.80937201	1.5716943	0	1	0
0	0	0	2	1	1	3	.34999999	.59297985	1	1	574.14001	0	1	0	0	0	.80937201	-.58428788	0	1	0
0	0	1	2	0	0	3	.68000001	.47438714	1	1	574.14001	0	0	0	0	0	.60702902	.98004347	0	1	0
0	0	0	2	0	0	7	.2	.47438714	1	1	574.14001	0	0	0	0	0	.60702902	-.58428788	0	1	0
0	0	1	2	0	0	5	0	.3398138	1	1	574.14001	0	0	0	0	0	.404686	1.0130345	0	1	0
0	0	1	2	0	0	7	.2	.3398138	1	1	574.14001	0	0	0	0	0	.404686	-.58428788	0	1	0
0	0	1	2	1	1	5	0	.59297985	1	1	574.14001	0	0	0	0	0	.80937201	.68693745	0	1	0
1	1	1	2	0	0	6	.25	.59297985	1	1	574.14001	1	0	0	0	0	.80937201	2.9564261	0	1	0
0	0	1	2	0	0	5	.12	.47438714	1	1	574.14001	1	1	0	1	0	.60702902	.68693745	0	1	0
0	0	0	2	1	1	6	.2	.3398138	1	1	574.14001	0	0	0	1	0	.404686	1.5716943	0	1	0
0	1	1	2	1	1	1	.15000001	1.9559015	0	1	574.14001	0	0	0	0	0	6.0702901	-1.1734253	0	1	0
0	0	1	2	1	1	4	.1	.3398138	0	1	574.14001	0	1	0	0	0	.404686	1.4020164	0	1	0
0	1	0	2	0	1	4	.41999999	.59297985	0	1	574.14001	0	1	0	1	0	.80937201	.84335649	0	1	0
1	1	1	2	1	1	4	1.4299999	.3398138	1	1	574.14001	0	0	0	1	0	.404686	2.9564261	0	1	0
0	0	0	2	1	0	4	20.51	.3398138	0	1	574.14001	0	1	0	0	0	.404686	.39090607	0	1	0
0	0	1	2	1	0	5	13.820001	.96269482	0	1	574.14001	0	0	1	0	0	1.618744	.097800039	0	1	0
1	1	1	2	1	0	5	6.6999998	.79482704	1	1	824.02002	0	0	0	0	0	1.214058	-.58428788	0	1	0
1	1	1	2	1	0	5	3.5	.6989876	1	1	824.02002	0	0	0	1	0	1.0117151	.68693745	0	1	0
0	0	0	1	1	0	4	0	.96269482	1	0	824.02002	0	0	0	0	0	1.618744	-1.0037473	0	1	0
1	1	1	2	0	0	6	.74000001	.79482704	0	1	824.02002	0	1	0	1	0	1.214058	.22415349	0	1	0
1	1	1	2	1	0	6	12.64	1.4439707	1	1	824.02002	0	1	1	1	0	3.237488	-.58428788	0	1	0
0	0	1	2	1	0	7	3.7549999	1.2320108	1	1	824.02002	0	1	0	0	0	2.4281161	-1.0037473	0	1	0
0	1	0	2	1	0	3	.050000001	.79482704	1	1	1246.1	0	0	0	0	0	1.214058	.68693745	0	1	0
0	1	1	2	1	0	8	.40000001	.79482704	1	1	824.02002	0	0	0	0	0	1.214058	-.71064138	0	1	0
1	1	0	2	1	0	3	3.6399999	.59297985	1	1	824.02002	0	0	0	0	0	.80937201	.84084308	0	1	0
0	1	1	2	1	0	6	13.75	1.106392	1	1	824.02002	0	1	0	0	0	2.0234301	.0019241442	0	1	0
0	0	1	2	1	0	8	0	1.6187663	1	1	824.02002	0	0	0	0	0	4.0468602	1.2731495	0	1	0
1	1	1	2	1	1	5	3.47	.96269482	1	1	824.02002	0	0	0	0	0	1.618744	.26747799	0	1	0
0	0	0	2	1	0	2	0	.3398138	1	1	824.02002	0	0	0	0	0	.404686	-.8773939	0	1	0
1	1	0	2	1	1	3	.5	.79482704	1	1	1293.4	0	0	0	1	0	1.214058	.68693745	0	1	0
0	0	0	2	0	0	5	.17	.59297985	1	0	892.59003	0	0	0	0	0	.80937201	-.29118189	0	1	0
0	0	1	2	1	0	8	1.3	.79482704	1	1	1293.4	0	0	0	1	0	1.214058	-.29118189	0	1	0
1	1	0	4	1	1	6	.18000001	.59297985	0	1	1293.4	0	0	0	1	0	.80937201	-.58721328	0	1	0
1	1	0	2	1	1	4	.050000001	.6989876	0	1	1293.4	0	0	0	0	0	1.0117151	-.58721328	0	1	0
1	1	0	2	1	0	5	.07	.3398138	1	1	1293.4	0	0	0	0	0	.404686	-.71064138	0	1	0
0	0	0	4	1	1	3	.02	.47438714	1	1	1293.4	0	0	0	1	0	.60702902	-1.0037473	0	1	0
1	1	0	2	1	0	5	.36000001	.79482704	1	1	1293.4	0	0	0	1	0	1.214058	-.58428788	0	1	0
1	1	0	0	0	0	9	.27000001	.59297985	0	0	1293.4	0	0	1	0	0	.80937201	.22415349	0	1	0
0	0	0	2	0	0	9	.27000001	.59297985	0	0	1293.4	0	0	0	0	0	.80937201	.22415349	0	1	0
1	1	1	2	0	0	10	.31999999	.59297985	1	1	1293.4	0	1	0	0	0	.80937201	.29503018	0	1	0
1	1	0	2	1	0	8	.22	1.6187663	1	1	1293.4	0	0	0	1	0	4.0468602	-.71064138	0	1	0
1	1	0	7	1	0	3	0	.18427216	0	0	1293.4	0	0	0	0	0	.202343	-.75396585	0	1	0
0	0	0	2	1	0	7	.28	.96269482	1	1	1293.4	0	1	0	0	0	1.618744	.88124222	0	1	0
1	1	0	2	1	0	4	.75999999	1.2320108	0	1	1293.4	0	0	0	0	0	2.4281161	-.46085984	0	1	0
1	1	0	2	0	0	3	0	.59297985	0	1	1293.4	0	0	0	0	0	.80937201	-.46085984	0	1	0
0	0	0	2	1	0	3	.55000001	.40936252	1	1	1293.4	0	0	0	0	0	.50585753	.0019241442	0	1	0
1	1	1	4	1	1	3	.22	.59297985	1	1	1293.4	0	0	0	0	0	.80937201	.39383146	0	1	0
1	1	0	2	1	0	4	.23999999	1.4439707	1	1	1293.4	0	0	0	0	0	3.237488	-.12442931	0	1	0
0	0	0	2	1	0	5	5.9000001	.96269482	1	1	892.59003	0	0	0	0	0	1.618744	-.29118189	0	1	0
0	1	0	2	1	0	9	.31	1.6958992	0	1	1293.4	0	0	0	0	0	4.4515462	.097800039	0	1	0
0	0	1	2	1	0	6	1.11	1.3435961	1	1	892.59003	0	0	0	0	0	2.8328021	.68693745	0	1	0
0	1	1	2	0	0	2	.2	1.6187663	1	1	892.59003	0	0	0	0	0	4.0468602	.98004347	0	1	0
0	0	1	2	1	0	7	0	.96269482	1	1	892.59003	0	0	0	1	0	1.618744	.98004347	0	1	0
0	1	1	3	1	0	6	.0099999998	.79482704	1	1	892.59003	0	0	1	0	0	1.214058	-1.0037473	0	1	0
1	1	1	2	1	0	6	23.82	.96269482	1	1	892.59003	0	1	0	1	0	1.618744	2.5773659	0	1	0
0	0	1	2	1	1	4	.059999999	1.106392	1	1	810.84003	0	0	0	1	0	2.0234301	1.945316	0	1	0
0	0	1	2	1	0	4	3.2199998	1.2893591	1	1	810.84003	0	1	0	0	0	2.6304591	-.29118189	0	1	0
0	0	1	2	1	0	7	8.5	1.1711726	1	1	810.84003	0	0	0	1	0	2.2257731	3.4438369	0	1	0
0	0	1	1	1	0	4	10.02	1.2320108	1	1	810.84003	0	0	0	1	0	2.4281161	2.5645189	0	1	0
0	0	1	2	1	0	7	.029999999	1.0371222	1	1	810.84003	0	0	0	1	0	1.821087	2.2842598	0	1	0
1	1	1	2	1	0	5	10.599999	.96269482	1	1	810.84003	0	1	1	0	0	1.618744	3.2495322	0	1	0
0	0	1	7	0	0	2	.059999999	.59297985	1	1	810.84003	0	0	0	1	0	.80937201	2.2842598	0	1	0
0	1	0	2	1	0	4	0	.3398138	1	1	810.84003	0	0	0	0	0	.404686	-1.0037473	0	1	0
0	0	1	4	1	0	7	14.8	.6989876	1	1	810.84003	0	0	0	0	0	1.0117151	1.5662556	0	1	0
1	1	1	2	1	0	17	3.5599999	1.3435961	1	1	810.84003	0	1	1	0	0	2.8328021	.59357494	0	1	0
1	1	1	2	1	0	6	23.18	1.2320108	1	1	810.84003	0	0	1	0	0	2.4281161	1.3519944	0	1	0
0	0	0	2	1	0	10	0	.79482704	1	1	810.84003	0	0	0	0	0	1.214058	-.41753533	0	1	0
0	1	0	3	1	1	4	.75	.59297985	1	1	810.84003	0	0	0	1	0	.80937201	2.1579063	0	1	0
0	0	0	2	1	0	5	0	.59297985	1	0	810.84003	0	0	0	0	0	.80937201	-.58428788	0	1	0
0	1	0	2	1	0	5	0	.59297985	1	0	810.84003	0	0	0	0	0	.80937201	-.58428788	0	1	0
1	1	1	4	1	0	6	.64999998	.47438714	1	1	810.84003	0	1	1	0	0	.60702902	.98004347	0	1	0
1	1	1	2	1	0	5	7.02	1.2320108	1	1	810.84003	0	0	0	1	0	2.4281161	3.3174834	0	1	0
0	0	1	2	1	0	10	8.9499998	.79482704	1	1	810.84003	0	0	0	1	0	1.214058	2.2842598	0	1	0
0	0	0	2	1	0	6	.1	.47438714	1	1	810.84003	0	0	0	0	0	.60702902	.98004347	0	1	0
0	0	1	0	1	0	6	0	.59297985	1	0	810.84003	0	0	0	0	0	.80937201	.0019241442	0	1	0
